# Supplementary material for: The proteomic fingerprint in infants with single ventricle heart disease in the interstage period: evidence of chronic inflammation and widespread activation of biological networks
Source: Front Pediatr. 2023 Dec 8;11:1308700. doi: 10.3389/fped.2023.1308700 (PMC10748388; doi:10.3389/fped.2023.1308700)
Supplement: Supplementary file 1 [file Datasheet1.zip]

Archive with 17 entries (13 files):
- Datasheet1/
- Datasheet1/Supplementary Files/
- Datasheet1/Supplementary Files/.DS_Store
- Datasheet1/Supplementary Files/Supplementary Figure 1.jpg
- Datasheet1/Supplementary Files/Supplementary raw data set and calculations.xlsx
- Datasheet1/Supplementary Files/Supplementary table 1.docx
- Datasheet1/Supplementary Files/Supplementary table 2.docx
- Datasheet1/Supplementary Files/Supplementary table 3.docx
- Datasheet1/__MACOSX/
- Datasheet1/__MACOSX/._Supplementary Files
- Datasheet1/__MACOSX/Supplementary Files/
- Datasheet1/__MACOSX/Supplementary Files/._.DS_Store
- Datasheet1/__MACOSX/Supplementary Files/._Supplementary Figure 1.jpg
- Datasheet1/__MACOSX/Supplementary Files/._Supplementary raw data set and calculations.xlsx
- Datasheet1/__MACOSX/Supplementary Files/._Supplementary table 1.docx
- Datasheet1/__MACOSX/Supplementary Files/._Supplementary table 2.docx
- Datasheet1/__MACOSX/Supplementary Files/._Supplementary table 3.docx
