# Supplementary material for: The proteomic fingerprint in infants with single ventricle heart disease in the interstage period: evidence of chronic inflammation and widespread activation of biological networks
Source: Front Pediatr. 2023 Dec 8;11:1308700. doi: 10.3389/fped.2023.1308700 (PMC10748388; doi:10.3389/fped.2023.1308700)
Supplement: Supplementary file 1 [file Datasheet1.zip › Datasheet1/Supplementary Files/Supplementary raw data set and calculations.xlsx]

## Sheet: Raw SomaLogic Expression Data
	BECN1	NCF2	FOXM1	BAG3	NEFL	CBS	APRT	ENO2	STAT3	JUN	IL12B	PDGFRA	IL12A	ANGPTL3	SCARA5	NPDC1	CSF2RA	APOM	IL18RAP	ALPI	TFF2	CD59	COL6A3	PTGDS	DPEP1	PARP1	CD99L2	BMPR1B	LAT	GLB1	GOLM2	MSMB	STX4	SFTPB	ACE	SERPINB1	CSF1	ADGRG2	KLRB1	SMPD1	SIGLEC15	EBI3	PLXNB2	OSMR	SCGN	CD58	STX6	CLEC10A	ART3
C03	474.9	603.5	663.5	937.9	1938.9	1520.4	940.3	1510	12310.8	1771.3	1439.2	1882.2	249.2	1572.7	6071.1	612.4	1435.2	1116.3	607.1	822.5	242.8	1163.6	631.2	18290	470.7	634.5	1008.7	528.5	722.5	66.1	2507.4	6098.5	2837	134.5	704	4660.1	94.5	776.3	317.6	2229.6	1345.9	12130.2	4372.8	2976.4	349.5	1474.5	1467.5	459.8	648.9
C04	429.5	540.7	883.3	779.7	2174.6	1641.9	1688.7	1499.3	9403.2	2086.5	1935.8	1942.5	255.6	1478.4	6135.4	752.2	1293.7	519.6	667.4	753.1	252.8	12430.9	1176.9	17528.9	505.4	684.7	991.8	556.7	3935.3	68	3092.7	6998.3	1157.3	248.1	650.1	4220.2	108.5	862.6	366.9	1368.3	1081.7	15363.7	3499.4	3392.1	409.8	1581.8	1382.8	421.5	785.2
C20	463.9	550.7	633.5	821.7	2658.3	1779.3	425.9	1546	8371.3	2169.1	1351.1	1799.6	254.2	1591.5	3570.5	833.1	1062.5	685.1	667.4	842.1	232.1	1490.5	971.3	18994.1	523.5	505.9	1054.6	551.9	3065.2	63	3844.4	5533.2	1302.5	166.7	608.6	4145	89.4	646.8	442.6	914.6	1248.6	10458.3	4790.4	4414.6	409.2	2680.5	1287	411.9	829
C21	421.7	449.3	1065.6	720.3	1995.1	1446.9	2160.3	1940	25915.4	1749.2	1247.3	2451.3	247.1	1444	5851.3	653.8	823.3	670.4	606.8	820.5	226.8	1321.6	513.8	17215.3	498.6	657.7	960.5	489.6	1563.4	66.3	3769.4	7318.8	3950	138.4	955.9	5582.2	101.3	622.1	319.8	1577	1167.8	13402.2	7443.7	3491.7	393.4	1550.5	1730.2	398.5	974
C22	420.9	474.9	837.1	728.9	2107.8	1768.4	1399.2	2436.7	12040.9	1808.3	1585.8	3184.4	257.8	1794.3	5247.9	768.8	1055.9	613.2	666.4	789.6	249.9	1525.9	809.3	21790.8	468	552.4	1055.2	510	1982.9	70.9	3512.6	10552.2	1880.6	145.5	685	4059	125.6	881.6	401.7	1338.4	1089.7	11720.9	1397.7	3010.1	405.8	1638.6	1521.4	402.4	999.1
C23	423.8	592.9	790.8	726.1	2563.8	1628.2	907.7	2106.5	10574.8	2160.9	1873.2	2076.5	291.8	1779.3	5704.4	941.7	994.2	839.1	683.2	875.6	1278.8	1424.4	847.8	21654.5	533.1	508.1	1032.5	557.8	3716.9	65.6	3368.6	6139.1	1570.5	183.7	585.5	3897	139.6	959.8	381.8	1151	1188.9	10158.5	6637.3	4344.8	472.8	1757.6	1404.6	413.3	1389.8
C26	409	556.1	931.8	716.4	2736.9	1682.8	1406.2	1879.6	13411.2	2303.3	1028.2	1645.7	234.8	1108.1	3424.4	810.6	982	540.2	723.6	791.7	231.9	1369.5	844.1	15703.7	496.7	577.5	1061.8	569.8	2813.3	79.2	2711	4659.5	2214.1	170	525.5	4134.5	105.8	968.5	328.3	922.6	1155.6	6721.3	2671.5	4296.2	367.9	1636.5	1521.7	409.4	667.1
C27	427.8	660.6	1289.9	690.5	2564.5	2154.3	1126.1	2061.1	11872.9	2336.6	1142.3	1392.6	268.1	1291.9	2703.3	729.3	1134.8	556.7	706	783.9	271	1555.8	531.4	15874.4	505.8	536.8	1090.3	598.2	2425.3	58.9	2403.2	3738.7	3165.2	155	424.5	6710	128.1	657.1	454.9	818.1	1070	8264	2978.2	3834.9	336.6	1694.5	1471.9	418.8	781.1
C29	444.1	605.3	721.4	696.9	2639	1630.1	869.5	1540.1	15471.1	2530	1660.7	1692.2	225.3	1001.9	3181.6	730.6	1286.4	563.9	747	823.9	220.7	1354.1	977.4	19613	523.7	570.1	1161.4	578.8	2268.6	87.3	2594.3	11883.2	3177.9	164.6	652.1	5922.3	126.3	872.5	402.7	1100.3	1113.1	13217.2	2704.7	5762.3	347.3	1940.5	1613.1	417.4	777.4
C31	445.5	538.5	767.9	757.5	2261.6	1654.2	928.9	1784.6	10078.1	2076.4	1635.6	2101	211.6	1377.7	8274.4	708.8	1320.1	599.2	684.5	898.1	272.1	1492.1	667.2	17837.5	507.9	582.4	1058.9	567.7	1677.3	64.5	3843.5	6562.6	1767.4	175.2	591.6	4023	97.8	1504.1	361.6	1398	1168.9	11944.5	1615.5	7980.4	405.4	1670	1407.4	432.7	949.2
C32	437.8	512.2	682.8	756.2	2313.8	1770.4	630	1970.7	9142.9	1996.9	1640.5	2325.1	255.9	1460.4	5587.1	982.6	1134.1	822.8	671.1	880.1	1156.1	1501.9	951.1	24797.4	526.6	544.5	999.5	541.2	957.4	61.2	3065	4216.4	1998.4	185.5	778.3	4350.3	111.3	859.5	604.9	1005.4	1221.4	9548.5	4843.9	3820.3	406.7	1647.4	1450.9	410.3	1037.9
C33	447	540.3	653.9	750.8	2511.6	1712.1	546.1	1893	8640.5	2114.1	1525.2	2418.7	271.8	1884.1	10695.8	726.9	1162.1	911.6	685.2	881	264.4	1447.3	1927.9	15092.2	520.2	618.9	1041.2	562.5	1162	88.8	3037.5	4697.8	1656.4	179.2	592	4235.3	114.3	855.4	418.3	1086.3	1188.7	3573	1566.2	4518.1	599.6	1741.3	1456.3	436.9	879.4
C35	516.5	670.5	1158.7	734.5	2469.4	1626.3	519	1552.8	9391.7	2089.7	1702.5	1572.5	420.8	997.1	3893.6	664.6	1258.8	605.5	679	712.9	321.9	1129.3	498.8	17109.9	458.5	565	952.9	491	4376.7	64	2299.9	1656.3	1525.5	145	521.6	6706.2	77.7	547	345.2	1670.1	1069.2	9044.3	1365.6	3105.6	376	1387.5	1349.4	466.5	621.1
C36	437.1	564.4	671.4	775.8	2287.2	1512.4	678.9	1191.9	12906.7	2617.4	1460.8	2098.3	224.2	1011.8	4441.6	578	1412.2	541.3	697.8	779.6	253.8	1407.8	322.9	12276.2	482.6	565.8	1176.4	574.9	1660.8	56.9	3670.8	7463.5	2049.1	140.2	613.7	5303.5	109.4	597.3	350.4	1516.3	1135.3	12124.3	8140.1	3590.6	401.8	1654.2	1375.7	464.2	632.7
C38	437.7	513.2	729.8	704.4	2100.7	1553.8	855.4	2092.7	12239.9	2153.9	1623.1	2230.5	253.8	1561	6962.4	743.1	1014.3	832	689.1	837.2	310.3	1576.2	696.9	25613.9	497.1	546.6	1010	542.8	881.4	68.5	3647	9059	1978.7	250.5	878.4	4057.4	104.8	774.2	352.3	1129.8	1183.1	12693.7	6648.4	3726.5	359.4	1681	1477.8	424.7	900.1
C39	458.2	551.9	663.3	793.9	2013	1723.7	602.7	1814.8	12981.7	1854.9	2180.8	2416.5	247.7	1668.4	6229	851.6	947.8	638	666.3	814.7	263.9	1420.9	540.3	25278.7	573.1	579.4	969	543.1	691.7	60.9	4581.3	7243.5	2410.8	175.5	664.1	4832.8	112.7	940	389.6	993	1247.8	10861.1	4550.4	3026	355.7	1596.3	1461.8	417.8	1462.6
C40	480	507.4	1159.6	733.5	1982.3	1451.5	1716.6	2406.1	17102.7	1854.6	1704.5	1597.8	244.6	1399.7	6270.4	654.8	933.2	822.5	595.9	755.5	790.1	1095	1174.1	17400.2	422.9	807.5	852.9	480.6	697.5	73.9	2981.3	6836.4	4584.5	124.1	599.3	5261.6	106.5	617.6	332.8	2309.5	1051.2	5980.3	3056.8	3042.3	328.6	1520.1	1563.5	365.6	1140.3
C41	431.4	602.3	736.3	728.3	2443	1625.6	698.4	2330.7	11847.2	2097.9	1544.2	2125.3	281.8	1871.5	4290.5	848.8	1138.1	817.6	722.1	805.1	336.1	1469.5	756.4	24048.2	481.3	529.1	1034.8	523.6	3888.5	66.8	3332.2	5431.4	1994.3	153.1	759.4	4013.4	123.4	831.9	375.1	1513.2	1175.5	11951.3	6069.8	4127.3	406.2	1645.7	1512.6	415	1082.5
C42	448.8	516.1	767.8	800.7	1946.4	1475.6	504.2	2225.9	9904.4	1972.9	1390.6	2111.3	244	2185.1	4911.9	890.7	1185.1	646.5	734.8	870.7	257	1211.5	1188.1	23808.8	488.6	672.8	1194.3	550.4	2907	58	3422.8	1836.5	1484	162.1	778.2	3972.6	137.8	647.6	399.9	1087.7	1243	4456.8	4349.9	3751.6	385	1580.1	1372.9	451.3	946
C44	448.5	521.8	801.8	780.4	2204.1	1694.7	758.4	1709.2	12269.5	1989.2	1803.8	2226.1	254.9	1093	4811.3	702.6	1471.7	783.2	678.5	828.9	296.1	1461.4	807.6	18277.1	593.9	633.8	993.7	537	948.8	71.7	3527.8	8297.4	1351.4	228.9	693.8	4089.6	102.3	1032.7	325.3	1603.7	1210.1	19245.2	8310.2	3701.5	407.6	1728.6	1413.9	419.1	1148.7
C45	450.2	550.1	624.3	720.3	2405.4	1970	632.8	1683.4	10062	2304	2050.2	1995.8	261.3	1458	4236.9	700.3	1159.8	787.5	742.7	824.1	243.3	1685	740.7	18100.5	542.8	622	1208.7	591.6	1505.2	70.3	3010.1	9734.9	2748.7	161.2	678.6	4669.7	108.7	786.6	391.2	1165.5	1167.3	8650.7	1479.6	3943.2	376.4	1746.1	1532.8	420.4	1037.3
C48	423.9	466.5	980.3	764.8	6550.4	1635.1	1368.6	2491.9	12352.4	2054.4	1671.4	3005.4	208.8	1336	9796	741	1662.6	627.2	704.3	832	245.7	2049.1	738.9	19797	497.1	551.7	1020.5	551.8	5368.7	73.5	3747.7	12202.8	1341.5	198.6	1065.3	3539.7	105.7	832.4	382.2	1340	1308.3	15361.6	8647.8	3922.9	424	1615.2	1443.3	394.9	1161.5
C49	799.1	579	2299.1	1256.8	2281.5	1696.8	1021.7	3131.6	9624.8	2396.4	2028.3	1780.2	1769.3	1357	6132.2	590.1	1018	498.6	527.9	671.6	181.3	1034.2	1482	18846.6	420.9	446.6	768	421.4	856.1	62.2	2623.8	3477.3	1133.2	154.8	631.6	3571.6	102.5	601.9	272	1032.4	848.4	5140.9	2641.8	2950.6	327.1	1369.7	1049.4	318	1154.3
C50	411.7	513.1	989.5	684.2	2149.8	1573.8	1169.6	1993.5	18225.9	1899.9	1568	2361.3	234.6	1249.5	6799	673.5	962.8	653.7	636	747.8	232.1	1334.3	769	15571.1	480.3	589.6	967.5	516.1	770.7	61.3	3389.9	18875.3	3502.1	186.9	758.3	5612.7	141.7	861	357.9	1276.2	1107	14439.5	3390.6	3393.6	361.5	1743.2	1610.2	422.2	898.9
MEAN	457.875	549.221	895.975	773.354	2470.8	1663.68	981.467	1949.67	12339.3	2099.49	1616.38	2101.37	319.542	1457.18	5634.25	745.413	1160.36	695.488	674.587	810.092	359.625	1872.99	856.879	19188.3	500.804	586.808	1027.71	539.042	2118.47	67.825	3249.34	7104.69	2199.21	171.971	683.142	4648.74	111.487	814.021	378.125	1314.46	1157.77	10685.5	4298.85	3921.82	392.221	1678.39	1453.25	417.192	954.338
SID26	391.4	560.7	3755.9	951.7	657.8	862.5	4796.4	1873.3	24234.3	1109.7	1123.1	2192	194.5	1775.1	5327.6	468.9	994.6	567.4	624.3	748.1	316.4	654.4	289.1	23901.5	383.9	2080.2	647	474.7	2135.7	66	3661.2	8889.6	1718.1	106.2	826.4	3278	69.3	392.2	275.5	2454.7	1305.4	13299.3	5145.4	1649.6	278.1	1344	1403.7	378.5	1115.8
SID16	471.7	627.5	580.3	800.3	2161.5	1729.5	884	1724.7	11989.2	2063.9	1053.7	1931.2	219.4	1270.5	2892.6	667.3	1388.4	579	686.4	786.8	260.8	1498.9	590.8	14196.4	504.5	550.3	1039.8	567.5	2740.6	71.2	2722.5	6273.1	2180.7	156.2	552.2	5454.4	97.3	998.7	346.4	997.8	1157.2	6166.8	2967.1	3834.7	460.6	1618.7	1619.5	469.5	693.2
SID11	429.4	561.5	876.5	786.5	2587.5	1819.6	316.2	2218	14922.8	2090.5	1273.3	2849.1	205.2	1679.2	4168	770.5	1009.5	434.9	707.6	836.2	256.9	1245.3	1038.5	17985.7	477.5	577.7	1003.4	560.8	795.9	147	4390.4	8670.3	2182.9	223.8	493.9	4125.9	118.4	735.7	313.1	2292.2	1231.4	10577.9	7475.5	3371.9	319.2	2786.6	1530.4	432.4	535.6
SID69	425.3	568.1	858.3	773.9	1440.6	1391.7	1235	1838.6	20789.2	1648.9	1869	2884.8	211.2	2029.7	5043	795.9	1247.1	515	586.6	868.9	290.9	1117.1	772.9	30150.9	416.9	575.9	992.4	499.2	2225.8	48.4	4092.4	8766.6	2657.1	187.5	1022.5	5353.5	117.1	692.9	331.7	1476.1	1311.2	7204.6	6812.1	2899.5	319.9	1567.8	1515.2	437.2	1287
SID48	456.2	550.7	620.9	830.1	1239.7	1580.8	867.3	1602	11873.5	1637.8	1334.6	3538.6	238.6	1763.3	7881.1	827.2	976.1	522.3	675.5	1047.5	247.8	1571.4	1312.1	23839.9	434	491.4	919.4	521	1047.9	49	4613	11014.1	1000	354.1	946.2	3542.2	117.5	605.4	360.9	2101.2	1586.3	22788.9	6916.8	3434.5	372.1	1689.9	1446.7	464.8	835.3
SID10	418.9	518.2	1002.6	779.6	1533	1281.5	1604.5	1343.6	16963.2	1587.4	1633.4	3346.4	213.8	1651.7	5686	735.6	912.9	407.1	564.9	829.4	228.3	1085.5	1253.3	29013.5	467.3	686.8	804.2	433.6	1254.7	67.5	4968.5	10467.3	1857.2	131.4	1141.7	4278.8	119.5	779.3	354.4	2043.6	1416.2	20006.9	7630.4	2053.9	288.5	1474	1464.8	424.6	818.3
SID17	453.2	611.1	657.4	755.6	1952	1476.1	695.2	1298.3	10906.3	1807.5	1517.1	2423.5	243.2	1926.5	4439.2	733	1278.3	482.4	600.8	868	226.7	1279.6	393	19905	454.3	532.1	1031.8	534.2	13232.5	46.4	3828.1	16390.5	1745.5	182.9	764.5	4841.8	109.7	672.1	335.8	1480.7	1597.6	12967.5	6172.1	5868.7	370.9	1564.5	1378.4	448	749.4
SID33	445.1	534.8	744.9	805.8	1326.2	1317.1	830.5	1912	15322.5	1643.6	1497	2888.6	227.5	1327.6	7748.2	673.5	1141.2	464.5	641.4	764.5	333.6	1227.2	488.7	19547.3	430.7	565.9	833	484.8	2281.5	43.5	5606.2	9679	1819.6	191.9	1351.9	3595.3	95.2	655.1	324.3	1969.7	1297.7	19131.1	8897.4	2633.9	365.7	1424.2	1459.6	484.3	747.5
SID34	481	538	876.9	896.8	629.9	1399.7	755.6	1617.1	13387.6	1238	1237.1	2531.8	233.3	2095.9	6982.8	517.9	970.3	497.5	520	765.4	263.8	805.9	421.7	13178.7	388.2	566.4	709.4	476.7	2737.2	31.6	5341.6	8893.2	1407.4	183.3	566.7	4784.5	74.9	421.6	283.9	2900.2	1518.3	18353.2	5287.2	1626.4	217.2	1208.6	1081.4	479.2	557
SID36	480.7	515.9	594.8	842.8	2201.5	1477.1	522.6	1273.6	9226.6	2336.1	1129.3	1676.1	246.6	1627.4	4469.9	611.2	942.2	463.6	773	771.6	273.5	1278.8	221.3	13999	461.4	558.2	893.2	521.2	1570.3	42.4	5049	13842.2	1867	169.4	585.3	3878.5	76.8	781.8	354.9	1327.8	1245.4	13207.4	7072.7	3152.8	339.9	1551	1364.4	451.8	704.1
SID37	450.3	551.8	624.9	778.3	1918.9	1814.1	611.1	1682.3	9688	2227.8	999.4	2526.2	256.9	1542.3	9775.3	677.5	1274.3	528.7	657.7	1248.7	317.9	1538.5	903.5	12295.5	538.8	537.5	1014.4	554.5	1090.5	61.3	4149.9	10107	1657.1	196.2	997.3	4006.3	97.7	900.8	349.1	1935.3	1241.1	12241.9	7583.2	3753.4	432.6	1682.2	1562.4	443.7	851
SID8	450.4	557.9	682.1	785.3	1955.1	1532.4	865.1	1296.9	13261.7	2111.5	931.6	2841.5	266.9	1391.7	5323.8	653.6	963.1	416.5	640.7	774.7	254.3	1281.6	523.5	14104.2	753.6	585.9	934.1	520.8	1074.8	62.4	3476.3	1963.2	1375.8	147.4	589.9	4188.6	109.1	780.3	321.9	1066.7	1278.3	19755.6	3674	3184	359.6	1633.6	1592.4	434.6	715.7
SID14	448.6	571.9	643.8	772.2	2117.1	1607	748.9	1733.7	11003.3	1824.6	873.7	2772	258.4	1466.6	6353.6	745.8	1101.8	705.5	647.7	849	254.6	1343.3	1076.6	19435.5	470.4	581.5	945.5	518.1	625.7	86.1	3660.8	2696.7	1932.2	170.2	603.6	4002.5	108.6	963.1	322.6	1657.4	1237.7	18491.8	3662.4	3192.1	386.2	1614.4	1620.3	445.7	747.3
SID15	422.9	629.4	3147.7	931.2	1403.7	847.1	3758.5	1506.3	16778	1204.9	1074.4	2099.4	189.4	1724.4	4361.7	403.1	1072.2	766.5	620.3	750.8	261.6	579.7	324.4	19082.6	390.5	1570	763.7	533.1	1102	60.5	2230.1	8805.5	1437.6	199.3	1058.2	5679.4	63.4	464.6	282	1849.9	1281.4	12860.2	3432.8	1536.6	243.5	1063.6	1484.4	414.9	674.1
SID21	417.3	570.1	824.1	787.5	1801.5	1472.5	1124.5	1664.6	13115.9	2211.5	1352.3	3675	244.3	1448.4	11707	674	1013.3	619.5	594.4	861.9	231.4	1513.3	717.2	22927.8	450	526.4	928.8	504.7	618.4	108.6	4906.4	15542.5	1790	287.9	494.3	3804.9	102.6	630.8	335.9	4044.2	1405.3	7587.7	6673.9	3529.8	430.5	1618.9	1509.5	457.7	861.4
SID23	464.3	555.4	675.6	740.9	1683	1376.4	662.7	1456.1	13182.3	1626.2	1174.5	2163.7	329.7	1981.3	4628.9	664.9	1112.3	398.9	606.3	811	271.2	1221.7	461.6	20096.1	488	516.9	921.3	473.2	1773.6	44.3	4254.3	7256.6	1021.6	230.1	621.1	3542.5	89.6	594.1	304.8	1595.1	1500.1	5553.8	3498.6	3401.8	426.1	1533.1	1460.3	469.9	627.5
SID29	537.1	652.4	657.1	787.7	1917.4	1461.2	973.7	4377.8	12412.8	1773	1102.1	2038.9	285.2	1471.8	5268.8	815.2	1029.5	679.4	835	818.8	240.7	1242.7	555.2	23602.5	437.6	522.4	941.2	516.3	1253.3	55.7	3401.5	2572.7	1898.7	193.9	721.4	4644.9	98.3	569	432.5	1553.3	1634.5	11471.4	3319.8	3334.9	378.1	1604.6	1458.5	576.3	978.4
SID38	445.8	490.9	880.7	733.5	1846.4	1414.3	1387.4	1378.1	21402.6	3472.2	983.2	2965.7	342.4	1517.8	5429.7	661.1	1059.5	459.8	637.7	817.9	295	1212.7	911.7	16642.5	527.2	570	957.2	525.6	662	62.5	4667.2	11478.3	4029.7	174	1018.9	4876.1	105.7	718.5	313.1	1320.9	1270.8	12744.6	3944.5	3192.2	359.7	1615.2	1680	425.5	657.8
SID39	427.9	641.9	1000.4	743	1601.3	1383.6	1218.8	1756	16397.8	1542.8	1068.9	2526.5	262.1	2071.2	5350.7	616.7	1073.5	513.6	625.4	766.1	255.7	985.8	1582.5	16611.9	427.9	619	870.6	477.9	733.6	86.2	4059.8	6972.4	2983.2	189.4	783.4	5787.2	122.6	762.8	563	1974.5	1205.7	4662.6	3777.2	2327	278.1	1389.3	1523.3	439.3	723.6
SID40	1279.2	712.5	862.9	752.2	1666.3	1322.8	2201.5	1149	9624.6	1447.1	1033.2	1698.8	379	1490.5	2720	618.2	1309.8	639	734.4	731.1	430.2	948.4	1033.3	15740.3	522.8	624.7	802.4	454.5	2393.4	51	2511.2	5370.3	940.7	129.3	617.3	4100.2	85	546.8	388	2170.6	2540.1	6689.2	3946	2069.8	280.7	1205.8	1316.3	948.5	886.5
SID42	422	456.2	1138.7	713.9	1734.7	1468.4	3212	1567	23822.2	1969	943.1	3297.9	218.4	1376.5	4406.4	677.7	1080	544.9	629.5	785	222.8	1213.6	851.6	15148.7	435.2	614.9	969.8	513	977.8	77.2	3812	9637.7	4188.2	134.2	587.7	5132.5	101	705.3	302.1	1507	1250	16435.5	1551.5	3429.2	322.1	1655.9	1964.6	409.1	594.6
SID43	480.8	562.7	848.4	813	1366.3	1490.7	1345.6	2067.8	13045.2	1494.3	1093.8	2429	233.8	1957.1	8428.6	711.8	1184.2	465.8	564.9	804.2	491.7	1514.3	835.8	19755.3	439.5	734.7	976.8	469.8	1573.1	42.9	6127.3	4253.2	1266.1	173.3	800.2	3365	100.1	811.2	462.6	2332	1272.8	10923.6	7954.6	3085.6	414.3	1484.7	1402.6	438	950
SID47	449.4	520	711.9	864.5	1965.3	1519.3	938.1	1118.8	13932.2	1757.4	1466.9	3091.5	262.3	1413.5	3489.6	536.6	951.1	423.1	633.5	811.9	238.8	1281.4	716.1	15138.1	4973.2	568.9	955.1	502.2	1153.6	57.5	3646.3	8646.7	1376.1	148	752.3	4262.8	99.2	606.5	326.9	1207.6	1317.9	27841.8	4732	3942.4	366.7	1824.6	1579.9	425.3	666.2
SID5	438.4	722.3	718.9	794.8	1666.5	1491	1167.5	1560.7	13047.3	1625.1	1657.6	3831	255.9	2515.6	10086.6	866.7	1097.4	906	602.4	864.9	237.6	1426.1	504.7	30304.8	436.8	585	864.1	502.3	1704.6	59.6	6059.8	18388.1	1483.1	159.7	983.2	3548.4	96.6	731.3	318.3	5895.4	1435	9474.3	8893.7	3006.2	358.9	1986.6	1448.8	452.3	1096.2
SID50	451.2	501	856.1	964.5	1792.8	1458.4	2310.1	1885.2	15200.8	1873.7	2667.7	3322.3	219.1	1555.2	10783.5	842.7	873.7	536.5	610.7	793.1	223.2	1384.1	529.2	18459.5	461.2	517.5	974.9	485.9	861.8	60.8	4613.7	22731.4	1691.8	177.2	823.6	4204.9	86.1	591.9	382.2	2126.3	1274.8	9547	5096.2	3642.5	396.8	1708.8	1610.1	408.7	652
SID58	429.8	520.1	1108.5	741.3	1936.9	1457.6	1607.7	2145.9	12504	1805.7	1315	2719.8	232.8	1888.1	6101.9	832.7	882.7	634.6	583.6	776.2	219	1250.9	669.5	25329.7	424.3	543	887.2	487.6	878.9	57.5	4627.5	2202.9	2464	193.7	828	4013.2	98.4	745.4	430	1185.4	1209.8	16194.1	3541.4	2855	362.8	1542.9	1491.1	397	768.1
SID62	437.2	552.2	1070.7	714.6	2329	1449.2	1556.3	1647.2	17431.4	1797.2	1045.1	2611.5	316.4	1957.7	3056.8	646.4	866.9	413.3	612	791.6	271.1	1210.2	297.5	15736.3	415.5	508.5	936.8	481.6	615.8	51.6	3878	10312.2	3075.3	150.9	539.1	6271.7	112.7	768.2	304.1	1636.2	1280.3	16009.4	4716.8	3024.2	344.3	1764.7	1662.7	403	586.7
SID64	428.1	510.6	714.7	792	1808.2	1668.9	775.6	1550.1	11537	1830.5	1394.9	2899.9	223	918	4232.5	785.9	1004.9	622.4	648.4	946.4	236.3	1330.6	2352.6	22041.1	464.7	540.9	994.3	518.9	812.2	102.5	5099.2	9216.3	1768.4	196.9	1290.6	4595.1	125.8	643.4	342.4	1558.7	1360.2	12290	1692	4326.3	424.4	1766.5	1505.2	438.7	778.3
SID65	443.6	691.9	984.7	866.4	1479	1185.6	1570	1304.4	16003.3	1353.6	1057.7	2786.4	215.4	1080.7	4465.6	1513.5	1332.4	584.1	563.6	800.1	254.1	1004.1	761.9	16025	397.4	624.7	879.2	482	701.6	51.1	3578.9	8731.6	1544	158.4	790.6	6182.7	75.4	603.2	263.5	2035.3	1347.8	15336.6	6238.9	2364.4	366.5	1268.3	1317.6	492.6	601.7
SID7	466.8	542.3	682.3	796.4	1661.1	1398	1127	2443.6	12473.5	1633.3	941.2	3157.9	220.4	2532.8	5684.9	1077.3	1061.4	655.2	578.3	945.4	233.1	1353.7	389.8	17108.2	434.3	534.4	918.5	492.9	703.7	50.3	4243.5	19225.1	2053.9	170.2	1116.2	3658.8	97.9	552.1	310.9	2215.9	1405	11738.8	5535.7	3162.8	367.2	1658.7	1558.2	489	595.7
SID72	440.3	782.4	1072.4	739	1564.4	1378.9	2489.5	2106.7	28210.7	1764.6	1220.3	2353.7	244.3	2388.4	4843.8	676.8	863.7	552.3	623.1	782.4	226.3	1147.1	286	27022.7	413.5	601.8	1044	482.1	1045.1	47.1	3471.7	6766.1	4270.3	238.1	777.7	6079.4	87.6	553.1	318	2590.6	1242.5	10976.8	6271.4	3012.5	332.9	1482.7	1674.5	445.8	769.2
SID74	461.8	560.5	703.9	803.2	1656.6	1580.1	1136.6	2026	11488.7	1623.2	1503.8	3042.3	243.7	1669.7	10004.3	887.8	985	863.3	601.8	916.4	237.1	1512.9	938.2	25091.7	458.1	554.4	862.7	519	581.6	54.6	4264.3	16605.5	1434.2	307.5	1129.9	3625.6	120.5	738.5	353	2567.5	1310.1	10427.9	1701.6	3228.9	447.1	1611.2	1346.6	440.7	1307.4
SID75	449.4	547.1	735.4	742.2	1902.7	1431	1503	1613.3	19769.5	1651.2	1196	2590.4	428.6	1281.8	5554	709	1030.5	581.6	629.8	771.1	246.5	1205.1	707.2	19159.8	439.8	556.5	852.7	497.4	1262.4	56.5	3184.9	7071.7	5845.3	250.6	552.7	6333.2	96.2	710.5	311.7	1717.9	1178.7	9525.7	4690.3	3020	359.7	1593.5	1709.4	509	820.5
MEAN	472.591	575.455	967.103	799.415	1712.24	1440.73	1418.14	1749.66	14998.4	1781.33	1265.58	2718.28	253.385	1690.55	5960.5	730.182	1063.15	558.915	632.173	833.488	268.148	1226.24	748.818	19775.1	594.515	646.194	911.179	502.639	1643.08	62.4485	4187.8	9679.99	2120.08	189.791	809.955	4516.33	99.2667	679.582	343.015	2023.87	1368.08	13105.6	5166.82	3095.38	356.694	1592.09	1507.36	462.897	786.458
Absolute change	14.7159	26.2337	71.128	26.061	-758.556	-222.949	436.67	-200.013	2659.17	-318.164	-350.803	616.918	-66.1568	233.362	326.247	-15.2307	-97.217	-136.572	-42.4148	23.3962	-91.4765	-646.752	-108.061	586.748	93.711	59.3856	-116.534	-36.4023	-475.388	-5.37652	938.461	2575.3	-79.1277	17.8201	126.813	-132.41	-12.2208	-134.439	-35.1098	709.411	210.308	2420.07	867.978	-826.438	-35.5269	-86.2977	54.1034	45.7053	-167.88
% change	3.21396	4.77653	7.93862	3.36986	-30.7009	-13.401	44.4915	-10.2588	21.5505	-15.1544	-21.703	29.358	-20.7037	16.0146	5.79042	-2.04326	-8.37816	-19.6369	-6.28751	2.88809	-25.4366	-34.5304	-12.611	3.05784	18.7121	10.1201	-11.3391	-6.75315	-22.4402	-7.92704	28.8816	36.2478	-3.598	10.3623	18.5632	-2.84831	-10.9616	-16.5154	-9.28525	53.9699	18.1649	22.6482	20.191	-21.0728	-9.05788	-5.14169	3.72291	10.9555	-17.5913
Fold change	1.03214	1.04777	1.07939	1.0337	0.692991	0.86599	1.44492	0.897412	1.21551	0.848456	0.78297	1.29358	0.792963	1.16015	1.0579	0.979567	0.916218	0.803631	0.937125	1.02888	0.745634	0.654696	0.87389	1.03058	1.18712	1.1012	0.886609	0.932469	0.775598	0.92073	1.28882	1.36248	0.96402	1.10362	1.18563	0.971517	0.890384	0.834846	0.907148	1.5397	1.18165	1.22648	1.20191	0.789272	0.909421	0.948583	1.03723	1.10955	0.824087
[truncated: 1,463 more columns]

## Sheet: T-tests and Gene lists
Differential expresion, ranked				T-test from Metaboanalyst						Up-regulated proteins		Down-regulated proteins		Up-regulated proteins (added by GenePlexus)		Insignificant Proteins
Gene	% change	Fold change			t.stat	p.value	-log10(p)	FDR		SFRP1		LTA		ADAMTS1		NFKBIA
SFRP1	798.953	8.98953		NPPB	-9.7899	1.1873e-13	12.925	1.7952e-10		NPPB		BMP8B		ADAMTS12		PTH1R
NPPB	525.869	6.25869		SELE	-9.4568	3.9683e-13	12.401	3e-10		NPPB		MAMDC2		ADAMTS2		ACAA1
FGFBP1	333.971	4.33971		TFF1	-9.2051	9.9485e-13	12.002	5.014e-10		FGFBP1		NECTIN2		ADAMTS3		NGFR
FLT1	264.904	3.64904		BMP10	-9.0902	1.5163e-12	11.819	5.7315e-10		FLT1		IL18RAP		ADAMTS4		CGGBP1
AKR1C4	253.35	3.5335		IL1RL1	-8.697	6.4747e-12	11.189	1.7497e-09		AKR1C4		CDHR5		ADAMTS5		IL20
TFF1	238.499	3.38499		ANGPT2	-8.6781	6.9433e-12	11.158	1.7497e-09		TFF1		BACH1		ANGPTL2		SFTPD
MEP1A	199.559	2.99559		NRP2	-8.5198	1.25e-11	10.903	2.6999e-09		MEP1A		SYN3		COL4A2		ITGAM
IL1RL1	191.288	2.91288		CXCL12	-8.4407	1.6783e-11	10.775	3.172e-09		IL1RL1		BMPR1B		CXCR4		ROBO4
CD2	188.809	2.88809		PRL	-8.3465	2.3842e-11	10.623	4.0055e-09		CD2		TNNT3		FBN1		IL10
PRL	156.461	2.56461		NOTCH3	-7.7771	2.0151e-10	9.6957	3.0468e-08		PRL		CD14		FMOD		PGD
MDK	151.814	2.51814		EPHB6	7.5341	5.03e-10	9.2984	6.9139e-08		MDK		NCR1		FN1		GSTA1
GH2	147.46	2.4746		MMP13	-7.3331	1.0734e-09	8.9692	1.3525e-07		GH2		KRT19		FNDC1		NOSIP
MMP13	127.65	2.2765		ATP1B1	7.2497	1.4704e-09	8.8326	1.7102e-07		MMP13		RPS10		HAPLN1		KIRREL2
PIGR	127.125	2.27125		AGRP	-7.2131	1.6884e-09	8.7725	1.8234e-07		PIGR		LCP1		HYAL2		TNFRSF4
REN	125.682	2.25682		SELL	7.1618	2.0487e-09	8.6885	2.0651e-07		REN		RLN3		INHBA		APEX1
ANGPT2	122.485	2.22485		FGF23	-7.1055	2.5332e-09	8.5963	2.3938e-07		ANGPT2		ADGRE5		LRRN1		APRT
PRSS2	120.664	2.20664		SFRP1	-7.057	3.0421e-09	8.5168	2.7057e-07		PRSS2		C1QTNF1		LUM		FUCA1
GDF15	119.424	2.19424		BMP5	-7.0103	3.6286e-09	8.4403	3.048e-07		GDF15		TNF		NODAL		LAMP1
PTN	118.546	2.18546		GP1BB	-6.98	4.0682e-09	8.3906	3.2374e-07		PTN		DSG3		SLIT3		PVR
CHGA	113.365	2.13365		WFIKKN1	-6.9299	4.9146e-09	8.3085	3.711e-07		CHGA		LYPD3		SMAD3		VIL1
AGRP	113.19	2.1319		CNTN5	-6.9172	5.1541e-09	8.2878	3.711e-07		AGRP		CSF3		TF		CALB2
SELE	110.713	2.10713		PSMA1	6.8443	6.7855e-09	8.1684	4.6635e-07		SELE		NUCB2				SNU13
ACOX1	105.44	2.0544		TNNT2	-6.8135	7.6208e-09	8.118	5.0098e-07		ACOX1		CPN2				ANXA5
THBS2	100.909	2.00909		NPPA	-6.7358	1.0212e-08	7.9909	6.2701e-07		THBS2		LGALS3				MSMB
CRP	100.343	2.00343		IL7	-6.7318	1.0367e-08	7.9843	6.2701e-07		CRP		PMVK				ST3GAL1
LEP	94.9475	1.94947		COL3A1	-6.6973	1.1806e-08	7.9279	6.5185e-07		LEP		STAB2				MGMT
MAT1A	86.6177	1.86618		TGFB1	-6.6967	1.1832e-08	7.9269	6.5185e-07		MAT1A		PPARG				PADI4
CST6	85.0596	1.8506		TFF3	-6.6914	1.2071e-08	7.9182	6.5185e-07		CST6		APOL1				MLN
CCL16	83.4071	1.83407		IGDCC4	-6.617	1.5974e-08	7.7966	8.3284e-07		CCL16		FABP3				HMGB1
IGDCC4	82.0787	1.82079		VEGFA	-6.5468	2.0794e-08	7.6821	1.048e-06		IGDCC4		IL18BP				NPM1
KL	79.3314	1.79331		CD8A	6.5028	2.4538e-08	7.6102	1.1461e-06		KL		CPTP				EEF1A1
EDIL3	79.077	1.79077		OAT	-6.4966	2.512e-08	7.6	1.1461e-06		EDIL3		ERBB3				NAAA
COL3A1	77.7372	1.77737		EDIL3	-6.4955	2.5222e-08	7.5982	1.1461e-06		COL3A1		TPM3				GUSB
PYY	75.2768	1.75277		MIA	-6.4897	2.5771e-08	7.5889	1.1461e-06		PYY		CPM				CTSD
FRZB	73.6457	1.73646		CNTN3	-6.451	2.9804e-08	7.5257	1.2875e-06		FRZB		IL32				CXCL9
CD248	73.1427	1.73143		IL1B	-6.4426	3.0766e-08	7.5119	1.2922e-06		CD248		LAMA4				IFNL1
PLAT	71.8054	1.71805		DSC2	-6.406	3.5287e-08	7.4524	1.442e-06		PLAT		CSF1				FBP1
TFPI2	68.7358	1.68736		VEGFC	-6.3918	3.7219e-08	7.4292	1.4809e-06		TFPI2		RGS8				CDCP1
AGXT	67.5515	1.67552		HMOX2	-6.3775	3.9278e-08	7.4059	1.5228e-06		AGXT		ENPP6				MYL3
FGF23	66.4651	1.66465		HSPG2	-6.331	4.6747e-08	7.3302	1.767e-06		FGF23		CD99L2				NQO1
VWF	66.0663	1.66066		NTRK3	-6.3015	5.221e-08	7.2822	1.9195e-06		VWF		AGR2				P4HB
POR	65.8903	1.6589		RBKS	-6.2959	5.332e-08	7.2731	1.9195e-06		POR		ATP1B3				FLI1
TNC	65.1017	1.65102		GDF15	-6.2571	6.1657e-08	7.21	2.168e-06		TNC		SLAMF1				HMBS
DLK1	62.6375	1.62638		REN	-6.2264	6.9149e-08	7.1602	2.3762e-06		DLK1		NAMPT				NR3C2
GFRA1	61.0935	1.61093		GIP	6.217	7.1635e-08	7.1449	2.4069e-06		GFRA1		ITGB2				GCG
VEGFA	61.0155	1.61015		CD7	6.1911	7.8905e-08	7.1029	2.5936e-06		VEGFA		EFEMP1				COPB2
CXCL8	60.9782	1.60978		FSTL1	-6.1838	8.1092e-08	7.091	2.6087e-06		CXCL8		GNPDA1				GATM
SCP2	59.6914	1.59691		OMG	6.1581	8.925e-08	7.0494	2.8114e-06		SCP2		PDE9A				HTRA2
MIA	58.0192	1.58019		CRTAM	6.1523	9.121e-08	7.04	2.814e-06		MIA		TRIAP1				CCL5
ASL	57.9469	1.57947		EDN2	-6.1419	9.4831e-08	7.0231	2.814e-06		ASL		ENOX2				MITD1
CNTN3	57.5996	1.576		ENTPD6	6.1369	9.6608e-08	7.015	2.814e-06		CNTN3		SIRT3				PSIP1
CILP	57.3297	1.5733		CD248	-6.1328	9.8084e-08	7.0084	2.814e-06		CILP		FURIN				RETN
HGF	56.9049	1.56905		NDUFB11	6.1313	9.8639e-08	7.006	2.814e-06		HGF		SCN4B				NARS1
LEFTY2	56.8564	1.56856		EFNA1	-6.0979	1.1172e-07	6.9519	3.0859e-06		LEFTY2		AHSP				SHMT1
NOTCH3	56.0334	1.56033		IFNG	6.0967	1.1225e-07	6.9498	3.0859e-06		NOTCH3		ANGPTL1				GNLY
HMGCS1	54.6179	1.54618		ANGPTL4	-6.0561	1.3059e-07	6.8841	3.5101e-06		HMGCS1		GALNT2				PMM2
COL15A1	54.4125	1.54413		CTHRC1	-6.0525	1.3232e-07	6.8784	3.5101e-06		COL15A1		MTAP				LSP1
COL9A1	54.1016	1.54102		SBSN	6.0442	1.3647e-07	6.865	3.5577e-06		COL9A1		KITLG				MMP1
SMPD1	53.9699	1.5397		TGFB3	-6.0297	1.4408e-07	6.8414	3.6812e-06		SMPD1		ERVV-1				CCT5
ACY1	53.5526	1.53553		RASSF2	6.0259	1.4608e-07	6.8354	3.6812e-06		ACY1		IL4				TGFBR1
EFNA1	53.2249	1.53225		GBP6	6.0002	1.6075e-07	6.7938	3.9845e-06		EFNA1		CBS				HARS1
BMP5	52.6989	1.52699		NPPC	-5.9553	1.8994e-07	6.7214	4.6042e-06		BMP5		PTPN1				DEFB4A
ENPP7	52.6344	1.52634		PRSS2	-5.9527	1.9184e-07	6.7171	4.6042e-06		ENPP7		PSMA1				CCL21
SIRPA	52.5	1.525		BMP6	-5.9266	2.1129e-07	6.6751	4.9918e-06		SIRPA		ENTPD6				ELANE
ASPN	49.1437	1.49144		SPP1	-5.9079	2.2651e-07	6.6449	5.1892e-06		ASPN		DNPH1				EBI3
PDE5A	49.1361	1.49136		ST6GAL1	-5.9075	2.2687e-07	6.6442	5.1892e-06		PDE5A		FEN1				TBCB
PRSS1	48.9577	1.48958		ASPN	-5.9027	2.309e-07	6.6366	5.1892e-06		PRSS1		SIRT2				EBAG9
SLIT2	48.7897	1.4879		CHGA	-5.8998	2.3338e-07	6.6319	5.1892e-06		SLIT2		GBP6				MDGA1
MMP7	48.7787	1.48779		TIMP2	-5.8883	2.4361e-07	6.6133	5.3383e-06		MMP7		CD46				CD163
PDGFRB	48.4497	1.4845		PPIB	-5.8536	2.7703e-07	6.5575	5.9838e-06		PDGFRB		KYAT1				CHMP1A
CXCL10	47.5563	1.47556		PTN	-5.7908	3.4946e-07	6.4566	7.442e-06		CXCL10		APOC2				PRTN3
HSPG2	47.2063	1.47206		GFRA1	-5.78	3.6368e-07	6.4393	7.6372e-06		HSPG2		PSME1				TGM2
TFF3	46.6703	1.4667		CD6	-5.7677	3.8054e-07	6.4196	7.8819e-06		TFF3		KCNIP4				APOL2
CLPS	46.5745	1.46574		TALDO1	-5.7586	3.9367e-07	6.4049	8.0437e-06		CLPS		CD34				TIMP3
TALDO1	46.5618	1.46562		FGF20	-5.7253	4.4505e-07	6.3516	8.9723e-06		TALDO1		CDH1				ABHD14B
FABP4	46.0323	1.46032		ICA1	5.7146	4.6292e-07	6.3345	9.2098e-06		FABP4		MYL12B				RNASE3
ACO1	46.0264	1.46026		HK1	5.7015	4.8593e-07	6.3134	9.5419e-06		ACO1		SIRT1				NMRK1
NTRK3	45.8773	1.45877		ENOX2	5.6916	5.0401e-07	6.2976	9.77e-06		NTRK3		BIRC3				CCL11
IGSF3	45.7719	1.45772		TFPI2	-5.6805	5.249e-07	6.2799	1.0046e-05		IGSF3		KRT17				PLXNB2
CA6	45.1273	1.45127		STK4	-5.6694	5.4687e-07	6.2621	1.0336e-05		CA6		SHD				ISLR2
NRP2	44.7162	1.44716		SLIT2	-5.6468	5.9423e-07	6.226	1.1092e-05		NRP2		ITM2A				CTSC
TNNT2	44.4292	1.44429		CST6	-5.6095	6.8147e-07	6.1666	1.2566e-05		TNNT2		CDA				SRC
EDN2	44.2598	1.4426		TNXB	-5.5908	7.2985e-07	6.1368	1.3296e-05		EDN2		LTBR				G6PD
TFPI	43.9802	1.4398		MAT2A	5.5861	7.4279e-07	6.1291	1.337e-05		TFPI		TPH1				COPE
TFRC	43.6159	1.43616		TMPRSS15	-5.5744	7.7521e-07	6.1106	1.379e-05		TFRC		ECE1				HNRNPK
STK4	42.4152	1.42415		TPT1	5.5606	8.1553e-07	6.0886	1.4338e-05		STK4		CD300C				ENO1
UGDH	42.2003	1.422		THBS2	-5.5518	8.4222e-07	6.0746	1.4637e-05		UGDH		SBSN				FABP2
MFGE8	41.9611	1.41961		IL19	-5.5434	8.6853e-07	6.0612	1.4923e-05		MFGE8		LGALS1				POLR2F
SPP1	41.3123	1.41312		RELT	5.537	8.8896e-07	6.0511	1.5017e-05		SPP1		JUN				IDH1
THBS4	41.2124	1.41212		APOA1	5.5355	8.9385e-07	6.0487	1.5017e-05		THBS4		ENO3				AOC3
MNDA	40.5801	1.4058		ALDH3A1	-5.5156	9.6141e-07	6.0171	1.5974e-05		MNDA		NFATC1				REG3A
BMP10	40.4272	1.40427		VSIG10L	-5.5059	9.9611e-07	6.0017	1.6371e-05		BMP10		CES1				RARRES1
SGSH	40.2182	1.40218		CCDC80	-5.4974	1.0277e-06	5.9881	1.6708e-05		SGSH		RASSF2				MDH2
TNXB	40.1481	1.40148		FGF18	-5.4901	1.0555e-06	5.9765	1.6978e-05		TNXB		TNR				CST7
FABP1	40.0654	1.40065		PFKM	5.4857	1.0725e-06	5.9696	1.6989e-05		FABP1		FSHB				DPEP1
CCL14	40.0112	1.40011		CLEC11A	-5.4841	1.0787e-06	5.9671	1.6989e-05		CCL14		BMP1				RWDD1
CNTN5	39.8735	1.39874		LY6D	-5.4716	1.1294e-06	5.9472	1.7604e-05		CNTN5		ICAM2				ACE
LTBP4	39.7494	1.39749		AQP4	5.4665	1.1504e-06	5.9391	1.7749e-05		LTBP4		TOR1AIP1				ANXA2
CCL27	39.5325	1.39532		IL11	-5.4608	1.1744e-06	5.9302	1.7764e-05		CCL27		NUDT10				PDAP1
ADAM12	39.3974	1.39397		HSD11B1	5.4608	1.1748e-06	5.93	1.7764e-05		ADAM12		FAM172A				ARHGAP25
ABL1	39.3844	1.39384		MEP1A	-5.4575	1.1888e-06	5.9249	1.7797e-05		ABL1		OSM				CRLF1
POSTN	38.73	1.3873		DSG4	5.4354	1.2886e-06	5.8899	1.9087e-05		POSTN		DSG4				DFFA
EEF1D	38.517	1.38517		RRM2	-5.4329	1.3002e-06	5.886	1.9087e-05		EEF1D		APOL3				CXADR
CCDC80	38.2235	1.38223		CD14.1	5.4022	1.4543e-06	5.8374	2.1143e-05		CCDC80		EDN3				PTPN6
CXCL12	38.1198	1.3812		CLEC11A.1	-5.383	1.5594e-06	5.807	2.2455e-05		CXCL12		ADGRG2				NMNAT1
CLEC11A	37.9955	1.37995		CDH6	5.3721	1.6226e-06	5.7898	2.3146e-05		CLEC11A		C1GALT1C1				CS
CLEC11A	37.9955	1.37995		NDUFA2	-5.3567	1.716e-06	5.7655	2.4125e-05		CLEC11A		ACTN4				IL16
IL11	37.8594	1.37859		LTA|LTB	5.3555	1.7232e-06	5.7637	2.4125e-05		IL11		PDCD1				HSDL2
ROBO2	37.5414	1.37541		CSPG4	5.3432	1.8025e-06	5.7441	2.5003e-05		ROBO2		TLR5				ANGPT1
TMPRSS15	37.2414	1.37241		MMP16	-5.3043	2.075e-06	5.683	2.8461e-05		TMPRSS15		DSG2				CD93
KLK10	37.1341	1.37134		COL15A1	-5.3024	2.0894e-06	5.68	2.8461e-05		KLK10		PKD2				ERBB4
RSPO1	36.7663	1.36766		IL7R	-5.2861	2.2168e-06	5.6543	2.9926e-05		RSPO1		GGCT				NMT1
IL19	36.6495	1.3665		DNPH1	5.2767	2.293e-06	5.6396	3.0682e-05		IL19		IL5RA				ASAH1
IL7	36.5565	1.36556		PPARG	5.264	2.4008e-06	5.6196	3.1842e-05		IL7		APOA4				BST1
BOC	35.9595	1.3596		THPO	5.2411	2.6078e-06	5.5837	3.4287e-05		BOC		FOXO3				VNN2
S100A4	35.7582	1.35758		NPL	-5.2138	2.8781e-06	5.5409	3.7514e-05		S100A4		GAL				HDGF
CNTN1	35.2186	1.35219		CNTN1	-5.1982	3.0447e-06	5.5165	3.9246e-05		CNTN1		THPO				PKM
OXT	35.0346	1.35035		DCN	-5.1965	3.0629e-06	5.5139	3.9246e-05		OXT		GPC1				INPP5D
CTHRC1	34.9383	1.34938		GGCT	5.1574	3.5258e-06	5.4527	4.4798e-05		CTHRC1		CETN2				OBP2B
RET	34.7008	1.34701		CD40LG	-5.1514	3.6027e-06	5.4434	4.5394e-05		RET		SPINK8				HPSE
PI3	34.4026	1.34403		CGA	-5.1424	3.7213e-06	5.4293	4.6501e-05		PI3		ART3				FETUB
TGFBI	34.0902	1.3409		TGFBI	-5.1108	4.1683e-06	5.38	5.166e-05		TGFBI		HK1				HMGB2
PTK7	34.073	1.34073		LAYN	-5.1004	4.3261e-06	5.3639	5.318e-05		PTK7		SEMA4D				CPB1
APOA2	33.9238	1.33924		PDE3A	-5.0966	4.3857e-06	5.358	5.3478e-05		APOA2		AQP4				GRHPR
EPO	33.9221	1.33922		PLAUR	-5.0777	4.6938e-06	5.3285	5.6776e-05		EPO		IRAG2				IL10RB
NPPA	33.5989	1.33599		NFATC1	5.0556	5.0783e-06	5.2943	6.094e-05		NPPA		IL12B				ADAM23
S100A12	33.5326	1.33533		FLT1	-5.0257	5.6508e-06	5.2479	6.7276e-05		S100A12		IL12B				L1CAM
FGF12	33.1384	1.33138		ANGPT4	-5.0164	5.8422e-06	5.2334	6.9011e-05		FGF12		CDH3				PRTFDC1
CTSB	33.0193	1.33019		TNC	-5.0138	5.897e-06	5.2294	6.9118e-05		CTSB		CD209				GP5
PCK2	32.8689	1.32869		NEFL	5.0092	5.993e-06	5.2224	6.9629e-05		PCK2		CRYZL1				HCLS1
METAP1	32.7627	1.32763		THBS4	-5.0074	6.0327e-06	5.2195	6.9629e-05		METAP1		BCAN				NADK2
VIM	32.754	1.32754		FLT3	5.0006	6.1808e-06	5.209	7.0365e-05		VIM		CPA2				GPR37
TIMP2	32.6553	1.32655		VWF	-5.0002	6.1895e-06	5.2083	7.0365e-05		TIMP2		FLT3				ANP32C
TGFB1	32.4809	1.32481		PIGR	-4.9908	6.4005e-06	5.1938	7.222e-05		TGFB1		SIL1				FKBP5
GZMH	32.3	1.323		FGF4	-4.9715	6.8541e-06	5.164	7.6542e-05		GZMH		SCARB1				AKR1B1
DCN	31.8388	1.31839		AFP	-4.9703	6.8848e-06	5.1621	7.6542e-05		DCN		IL2RB				CCN1
DSC2	31.7562	1.31756		TMPRSS5	4.9624	7.0792e-06	5.15	7.8009e-05		DSC2		CDH6				CTSH
SOD1	31.6521	1.31652		IGFBP7	-4.9608	7.1198e-06	5.1475	7.8009e-05		SOD1		FAM3B				CXCL14
ICAM1	31.5475	1.31547		CCL20	-4.942	7.6114e-06	5.1185	8.2795e-05		ICAM1		TREML2				HMOX1
RBP5	31.1578	1.31158		NPTXR	4.9276	8.0113e-06	5.0963	8.6522e-05		RBP5		LCN1				ICAM4
HMOX2	31.0398	1.3104		ITM2A	4.9113	8.4858e-06	5.0713	9.0996e-05		HMOX2		APOM				PROCR
GP1BB	30.9681	1.30968		APOD	4.9063	8.6375e-06	5.0636	9.1971e-05		GP1BB		HBZ				FOLR2
MMP2	30.9424	1.30942		COL9A1	-4.8877	9.2257e-06	5.035	9.7547e-05		MMP2		RELT				PAPPA
FSTL1	30.3798	1.3038		BAMBI	-4.8801	9.478e-06	5.0233	9.8889e-05		FSTL1		CLDN1				ALDOA
DBI	30.2928	1.30293		LIF	-4.8799	9.4834e-06	5.023	9.8889e-05		DBI		CD80				PDGFB
FLRT2	30.1454	1.30145		DPP6	4.8674	9.9126e-06	5.0038	0.00010266		FLRT2		HIF1A				CCL23
SNCG	30.0879	1.30088		CD47	-4.8613	1.0129e-05	4.9944	0.00010414		SNCG		PFKM				PTGR1
ADAMTS13	30.0073	1.30007		CHEK2	-4.8595	1.0194e-05	4.9917	0.00010414		ADAMTS13		AIFM1				CCS
SPON2	29.9887	1.29989		MMP2	-4.8488	1.0584e-05	4.9754	0.0001074		SPON2		IGFBP6				DNAJB1
CCL15	29.9163	1.29916		HOXD4	4.8218	1.164e-05	4.934	0.00011733		CCL15		BMPR1A				ITPA
ENG	29.7308	1.29731		ENG	-4.809	1.2176e-05	4.9145	0.00012192		ENG		BMP15				TGFBR3
PDGFRA	29.358	1.29358		TNF	4.786	1.3204e-05	4.8793	0.00013135		PDGFRA		TMPRSS5				DCTN2
WFIKKN1	29.3342	1.29334		SIGLEC15	-4.779	1.3531e-05	4.8687	0.00013372		WFIKKN1		CCL25				IFNW1
MMP17	29.2528	1.29253		FGFBP1	-4.7495	1.5008e-05	4.8237	0.00014735		MMP17		FCN2				ANG
FGF6	28.9592	1.28959		FSHB	4.7366	1.5702e-05	4.8041	0.00015271		FGF6		PYDC1				CHRDL2
GOLM2	28.8816	1.28882		PDGFRA	-4.7356	1.5755e-05	4.8026	0.00015271		GOLM2		OSMR				SCPEP1
CDSN	28.8627	1.28863		PTX3	-4.7337	1.5861e-05	4.7997	0.00015275		CDSN		APOA5				TNFRSF8
IL24	28.3886	1.28389		CFC1	-4.7041	1.7589e-05	4.7548	0.00016761		IL24		CBLIF				SERPINA1
FKBP7	28.1269	1.28127		LEP	-4.7028	1.7666e-05	4.7529	0.00016761		FKBP7		CSH1				LYVE1
APOB	28.0818	1.28082		TFPI	-4.7015	1.7748e-05	4.7508	0.00016761		APOB		NDUFB11				SPINT2
FGF4	27.9441	1.27944		ECE1	4.6997	1.786e-05	4.7481	0.00016761		FGF4		GIP				SDHB
CHL1	27.6912	1.27691		MFGE8	-4.6981	1.7959e-05	4.7457	0.00016761		CHL1		APOD				LAG3
WFDC2	27.593	1.27593		GAL	4.6963	1.807e-05	4.743	0.00016762		WFDC2		DPP6				DAB2
MATN3	27.0692	1.27069		TLR2	-4.6883	1.8583e-05	4.7309	0.00017132		MATN3		IDI2				BMP7
CHEK2	27.0451	1.27045		SCN4B	4.6605	2.0471e-05	4.6889	0.00018759		CHEK2		CR2				MMP8
EPHA1	26.9223	1.26922		RAB11FIP3	-4.6574	2.0695e-05	4.6841	0.0001885		EPHA1		HOXD4				EHD3
PAM	26.9037	1.26904		APOA2	-4.6392	2.2048e-05	4.6566	0.00019962		PAM		CD48				CXCL13
CCL20	26.8882	1.26888		BSG	-4.6283	2.2897e-05	4.6402	0.00020607		CCL20		TPT1				CRHBP
PLAUR	26.8086	1.26809		PAEP	-4.6251	2.315e-05	4.6354	0.00020712		PLAUR		CSPG4				ATOX1
TIMP1	26.7255	1.26725		CLDN1	4.6191	2.3636e-05	4.6264	0.00021022		TIMP1		TPPP3				SFN
TMEM132A	26.5206	1.26521		TEK	-4.609	2.4478e-05	4.6112	0.00021643		TMEM132A		GSTP1				TDGF1
DPT	26.5033	1.26503		TNR	4.5759	2.745e-05	4.5615	0.00023925		DPT		CSDE1				HSP90B1
MMP16	26.4824	1.26482		BIRC3	4.5751	2.7529e-05	4.5602	0.00023925		MMP16		CRTAC1				CNTN2
ALDH3A1	26.4758	1.26476		OSM	4.5732	2.7714e-05	4.5573	0.00023925		ALDH3A1		AADAT				PAGR1
IGFBP7	26.4435	1.26443		TFRC	-4.5719	2.7833e-05	4.5554	0.00023925		IGFBP7		IFNG				MMP9
CXCL16	26.1231	1.26123		CCL27	-4.5717	2.785e-05	4.5552	0.00023925		CXCL16		MANSC4				GAPDH
PCDH17	25.9666	1.25967		ACTN4	4.5515	2.9867e-05	4.5248	0.00025514		PCDH17		TPSAB1				TNNI2
VWC2	25.9377	1.25938		MCAM	-4.5412	3.0941e-05	4.5095	0.00026282		VWC2		CLC				HEPH
BMP4	25.8961	1.25896		LTBP4	-4.5353	3.1577e-05	4.5006	0.00026673		BMP4		FCER2				PPP3R1
RHOC	25.583	1.25583		IL12B|IL23A	4.5294	3.223e-05	4.4917	0.00027073		RHOC		SELL				ECHS1
NCAM1	25.4351	1.25435		SMPD1	-4.5272	3.2469e-05	4.4885	0.00027123		NCAM1		ICA1				ACP5
CPQ	25.2632	1.25263		ERVV-1	4.521	3.3177e-05	4.4792	0.00027563		CPQ		ATP1B1				ADAMTSL2
TGFB3	25.184	1.25184		IL5RA	4.5157	3.3784e-05	4.4713	0.0002783		TGFB3		AMY2B				DEFA5
ANGPT4	25.1415	1.25141		ADAM12	-4.515	3.3867e-05	4.4702	0.0002783		ANGPT4		NEFL				NFKB1
BMP6	25.0163	1.25016		SCP2	-4.5132	3.4077e-05	4.4675	0.00027851		BMP6		MSR1				CCL3
GM2A	24.8081	1.24808		CD48	4.5091	3.4557e-05	4.4615	0.00028091		GM2A		CD7				TNFRSF1A
HMGCL	24.7987	1.24799		IGSF3	-4.5057	3.4971e-05	4.4563	0.00028276		HMGCL		MAT2A				APOE
TPP1	24.7196	1.2472		MYDGF	-4.4995	3.5722e-05	4.4471	0.00028711		TPP1		MYOC				PPP1R2
CD109	24.6009	1.24601		PLAT	-4.4981	3.5889e-05	4.445	0.00028711		CD109		NPTX1				IDS
THY1	24.3967	1.24397		CPQ	-4.4911	3.6762e-05	4.4346	0.00029255		THY1		APOA1				IL17RA
FLT4	24.2905	1.24291		CDKN1A	-4.485	3.7544e-05	4.4255	0.00029721		FLT4		CRTAM				CD200
PGF	24.1868	1.24187		S100A4	-4.483	3.78e-05	4.4225	0.00029767		PGF		CD59				NIT2
PDE7A	23.968	1.23968		GZMH	-4.4804	3.8131e-05	4.4187	0.00029873		PDE7A		AMY2A				CPPED1
CST3	23.5955	1.23595		PECAM1	-4.473	3.9117e-05	4.4076	0.00030487		CST3		GSTA3				TIE1
FAP	23.5249	1.23525		BMP15	4.4405	4.3721e-05	4.3593	0.00033901		FAP		EPHB6				CD300LG
CNTN4	23.3758	1.23376		ANGPTL1.1	4.4292	4.5438e-05	4.3426	0.00035052		CNTN4		HSD11B1				F11R
CLUL1	23.2937	1.23294		NRP1	-4.4228	4.6445e-05	4.3331	0.00035647		CLUL1		KLK3				CXCL6
EPHB4	23.2173	1.23217		DBI	-4.4076	4.8905e-05	4.3106	0.00037346		EPHB4		NPTXR				OXCT1
CD5	23.0674	1.23067		BMPR1A	4.3967	5.0751e-05	4.2946	0.00038561		CD5		OMG				AIF1
STC1	22.8671	1.22867		PYDC1	4.3926	5.1474e-05	4.2884	0.00038914		STC1		CD8A				SH2D1A
CD40LG	22.8162	1.22816		CRTAC1	4.3791	5.3892e-05	4.2685	0.0004054		CD40LG		L3HYPDH				CCN3
GKN1	22.757	1.22757		HGF	-4.3741	5.4816e-05	4.2611	0.00041031		GKN1						PLA2G2A
IL1B	22.7514	1.22751		GM2A	-4.356	5.8282e-05	4.2345	0.0004341		IL1B						IGFBP1
TNNI3	22.7252	1.22725		RGS8	4.3413	6.127e-05	4.2128	0.00045289		TNNI3						TNFRSF13B
ANGPTL4	22.562	1.22562		CTSB	-4.3406	6.1404e-05	4.2118	0.00045289		ANGPTL4						BIN2
NDUFA2	22.4143	1.22414		NFYA	-4.3389	6.1751e-05	4.2094	0.00045324		NDUFA2						RILPL2
NTRK2	22.3151	1.22315		GOLM2	-4.3336	6.2886e-05	4.2014	0.00045934		NTRK2						NID2
OAT	22.1162	1.22116		KLK10	-4.3313	6.3359e-05	4.1982	0.00046057		OAT						SFTPB
DCTPP1	22.0115	1.22011		ING1	-4.3226	6.5252e-05	4.1854	0.00047206		DCTPP1						GFRA2
IL18R1	21.9896	1.2199		CD99L2	4.3094	6.8235e-05	4.166	0.0004913		IL18R1						HEXIM1
FGF18	21.9425	1.21943		PEAR1	-4.2809	7.5125e-05	4.1242	0.00053833		FGF18						APOC3
MCAM	21.8647	1.21865		SCARB2	-4.2739	7.6907e-05	4.114	0.00054638		MCAM						USP8
ANGPTL1	21.8137	1.21814		CD2	-4.2737	7.697e-05	4.1137	0.00054638		ANGPTL1						CST5
STAT3	21.5505	1.21551		NCAM1	-4.2706	7.7775e-05	4.1092	0.00054952		STAT3						PARP1
IL6	21.5252	1.21525		POR	-4.2686	7.8282e-05	4.1063	0.00055052		IL6						SELP
FGF5	21.0362	1.21036		LCN1	4.2669	7.875e-05	4.1037	0.00055125		FGF5						CHIT1
GFRA3	20.8013	1.20801		FEN1	4.2638	7.9557e-05	4.0993	0.00055433		GFRA3						ACTN2
IL7R	20.735	1.20735		CD109	-4.2452	8.4677e-05	4.0722	0.0005873		IL7R						CXCL5
NRP1	20.734	1.20734		CSDE1	4.236	8.7332e-05	4.0588	0.00060295		NRP1						THOP1
PTGS2	20.7045	1.20705		ENPP6	4.2327	8.8322e-05	4.0539	0.00060701		PTGS2						STK24
FGF20	20.6375	1.20637		PDGFRB	-4.231	8.8822e-05	4.0515	0.00060769		FGF20						IGFBP3
SERPINA11	20.5163	1.20516		MYOC	4.228	8.9721e-05	4.0471	0.00061107		SERPINA11						CRISP2
OGN	20.5083	1.20508		CRP	-4.2201	9.2113e-05	4.0357	0.00062455		OGN						ROR1
LGALS2	20.4543	1.20454		FCER2	4.1985	9.9017e-05	4.0043	0.00066676		LGALS2						ICAM5
EFNA4	20.4289	1.20429		PYY	-4.1979	9.922e-05	4.0034	0.00066676		EFNA4						VCAM1
PHOSPHO1	20.3164	1.20316		HIF1A	4.1864	0.00010309	3.9868	0.00068969		PHOSPHO1						XRCC4
CA11	20.1727	1.20173		GKN1	-4.1843	0.00010383	3.9837	0.00069156		CA11						HSP90AA1
UMOD	20.0174	1.20017		PON1	-4.1776	0.00010617	3.974	0.00070256		UMOD						PDGFRL
RBP2	19.95	1.1995		AZU1	-4.1769	0.00010641	3.973	0.00070256		RBP2						CALY
SARG	19.8692	1.19869		EPO	-4.1718	0.00010822	3.9657	0.00071144		SARG						VEGFD
APP	19.7537	1.19754		CBLIF	4.1705	0.00010871	3.9637	0.00071158		APP						COMT
BAMBI	19.6752	1.19675		CBS	4.1583	0.0001132	3.9462	0.00073774		BAMBI						PLA2G7
ENPEP	19.4654	1.19465		LAMA4	4.1548	0.00011452	3.9411	0.00074318		ENPEP						PDGFA
DUSP3	19.3147	1.19315		GALNT2	4.1519	0.00011566	3.9368	0.00074567		DUSP3						PDIA4
FSTL3	19.2102	1.1921		GALNT3	-4.1512	0.00011589	3.9359	0.00074567		FSTL3						PPIF
TEK	19.1779	1.19178		CXCL16	-4.1213	0.00012799	3.8928	0.00082001		TEK						FGF1
NOTCH1	19.1724	1.19172		AMY2A	4.1134	0.00013141	3.8814	0.00083833		NOTCH1						ATP1B2
FABP6	18.9941	1.18994		BMP4	-4.1064	0.00013447	3.8714	0.00085429		FABP6						LIFR
PSAP	18.9733	1.18973		PDE5A	-4.1011	0.00013686	3.8637	0.00086569		PSAP						IDUA
PRKCQ	18.924	1.18924		GH2	-4.0999	0.00013741	3.862	0.00086569		PRKCQ						ULBP2
ING1	18.884	1.18884		NUCB2	4.097	0.0001387	3.8579	0.00087017		ING1						SORT1
B4GALT1	18.8245	1.18825		ITGB2	4.0931	0.0001405	3.8523	0.00087781		B4GALT1						PCSK9
LGALS3BP	18.5979	1.18598		CCL16	-4.0889	0.00014247	3.8463	0.00088422		LGALS3BP						FGFR1
NCAM2	18.4747	1.18475		ACOX1	-4.0884	0.00014269	3.8456	0.00088422		NCAM2						CCL24
SIGLEC15	18.1649	1.18165		GADD45GIP1	-4.0847	0.00014446	3.8403	0.00089151		SIGLEC15						MFAP5
PDE2A	18.1572	1.18157		PGF	-4.0824	0.00014556	3.8369	0.00089469		PDE2A						ATP5PO
PLAU	18.023	1.18023		AADAT	4.08	0.0001467	3.8336	0.00089801		PLAU						SIGLEC6
CFC1	17.9263	1.17926		SNCG	-4.0654	0.00015393	3.8127	0.0009385		CFC1						CDC37
PCOLCE	17.8496	1.1785		ADAMTS13	-4.0629	0.00015522	3.809	0.00094255		PCOLCE						CD36
ST6GAL1	17.7912	1.17791		CHL1	-4.0597	0.00015686	3.8045	0.00094845		ST6GAL1						TLR3
PTPRS	17.5237	1.17524		DLK1	-4.0586	0.00015745	3.8029	0.00094845		PTPRS						FUT8
GGH	17.4922	1.17492		CDH1	4.0534	0.00016012	3.7955	0.00096075		GGH						ANXA11
ATP6V1F	17.3728	1.17373		FLT4	-4.045	0.00016464	3.7835	0.00098393		ATP6V1F						TNFSF11
LAYN	17.3466	1.17347		UGDH	-4.041	0.00016682	3.7778	0.00099304		LAYN						TNFRSF11B
RBKS	17.3167	1.17317		None	-4.0382	0.00016833	3.7738	0.00099385		RBKS						MESD
NTF4	17.1181	1.17118		SIL1	4.0378	0.00016856	3.7733	0.00099385		NTF4						DARS2
IL6ST	16.9475	1.16948		ROBO2	-4.0372	0.00016893	3.7723	0.00099385		IL6ST						VIT
PECAM1	16.8987	1.16899		CD34	4.0278	0.00017422	3.7589	0.0010181		PECAM1						PKLR
LRPAP1	16.693	1.16693		CNTN4	-4.0274	0.0001744	3.7585	0.0010181		LRPAP1						MMP12
MET	16.6325	1.16633		CD4	-4.0136	0.00018247	3.7388	0.0010611		MET						MAPKAPK2
PAK4	16.523	1.16523		RET	-4.0081	0.00018579	3.731	0.0010763		PAK4						SERPINE1
RAB11FIP3	16.5207	1.16521		EFNA4	-4.0066	0.0001867	3.7289	0.0010774		RAB11FIP3						CPA1
ICAM3	16.3787	1.16379		PAM	-4.0045	0.000188	3.7258	0.0010787		ICAM3						KLK8
APOC1	16.3457	1.16346		WFDC2	-4.0039	0.00018834	3.725	0.0010787		APOC1						CREG1
VEGFC	16.142	1.16142		SOD1	-3.99	0.00019713	3.7052	0.0011248		VEGFC						FOXM1
SCARB2	16.0804	1.1608		IGFBP6	3.9865	0.00019939	3.7003	0.0011333		SCARB2						C3
CD4	16.0567	1.16057		PDE2A	-3.9832	0.00020156	3.6956	0.0011414		CD4						GDF2
ANGPTL3	16.0146	1.16015		BMP2	-3.9817	0.00020253	3.6935	0.0011426		ANGPTL3						NBL1
BSG	15.9857	1.15986		CES1	3.9753	0.00020681	3.6844	0.0011625		BSG						DARS1
CGREF1	15.9561	1.15956		PTPN1	3.9718	0.00020921	3.6794	0.0011716		CGREF1						TWF2
NPL	15.8998	1.159		DSG2	3.9554	0.00022066	3.6563	0.0012312		NPL						NPY
RP2	15.7631	1.15763		SEMA4D	3.9475	0.00022638	3.6452	0.0012584		RP2						CD160
RRM2	15.7148	1.15715		APOM	3.9397	0.00023218	3.6342	0.0012859		RRM2						AREG
AZU1	15.7002	1.157		GSTA3	3.9361	0.00023489	3.6291	0.0012962		AZU1						USO1
COL18A1	15.6381	1.15638		CDH3	3.933	0.0002373	3.6247	0.0013047		COL18A1						BDNF
IGF2R	15.6072	1.15607		KEL	-3.9318	0.00023819	3.6231	0.0013049		IGF2R						TIMD4
PEAR1	15.589	1.15589		PTK7	-3.9241	0.00024426	3.6122	0.0013316		PEAR1						GSS
PON1	15.586	1.15586		LTBR	3.9234	0.00024483	3.6111	0.0013316		PON1						APOE
VSIG10L	15.5683	1.15568		CDHR1	-3.9211	0.00024663	3.6079	0.0013366		VSIG10L						CDKN2D
TINAGL1	15.4474	1.15447		MMP17	-3.9057	0.00025923	3.5863	0.0013998		TINAGL1						TNFSF13B
CD6	15.2708	1.15271		FAM3B	3.8824	0.00027943	3.5537	0.0015036		CD6						GSTM4
IGF1R	15.2676	1.15268		IL6	-3.8802	0.0002815	3.5505	0.0015093		IGF1R						PLA2G4A
SOD2	15.2314	1.15231		CXCL8	-3.8747	0.00028646	3.5429	0.0015261		SOD2						FST
TNFRSF6B	15.166	1.15166		NTF3	-3.8745	0.00028665	3.5427	0.0015261		TNFRSF6B						IL9
SPINK1	15.0923	1.15092		CRYZL1	3.8674	0.00029335	3.5326	0.0015563		SPINK1						PRG3
APOH	15.0724	1.15072		CD22	-3.8596	0.00030079	3.5217	0.0015902		APOH						ITGB1
KEL	15.0413	1.15041		EDN1	-3.8505	0.00030965	3.5091	0.0016261		KEL						IL5
CCN2	15.0154	1.15015		AMY2B	3.8505	0.00030973	3.509	0.0016261		CCN2						CTSV
CDH5	14.9598	1.1496		JUN	3.8452	0.00031497	3.5017	0.0016479		CDH5						IL1R1
DDR1	14.929	1.14929		CDHR5	3.8427	0.00031753	3.4982	0.0016555		DDR1						IL1RN
PDE3A	14.9034	1.14903		LGALS2	-3.8231	0.00033811	3.4709	0.0017568		PDE3A						ADH4
CD47	14.8989	1.14899		CXCL10	-3.8173	0.00034444	3.4629	0.0017836		CD47						SNAP23
TNFRSF10A	14.8121	1.14812		FAP	-3.8145	0.00034757	3.459	0.0017936		TNFRSF10A						PNLIPRP2
GALNT3	14.811	1.14811		BMPR1B	3.8102	0.00035235	3.453	0.0018121		GALNT3						NAA10
GPNMB	14.7809	1.14781		TNFRSF6B	-3.7795	0.00038861	3.4105	0.0019908		GPNMB						IL3RA
CDKN1A	14.7159	1.14716		CPE	-3.7786	0.00038974	3.4092	0.0019908		CDKN1A						NNMT
HYAL1	14.6028	1.14603		CD209	3.7765	0.00039232	3.4064	0.0019973		HYAL1						PDE4D
PLA2G10	14.5921	1.14592		AIFM1	3.769	0.0004018	3.396	0.0020387		PLA2G10						STIP1
FGF9	14.3714	1.14371		B4GALT1	-3.7598	0.00041367	3.3833	0.0020919		FGF9						NDRG1
FUT3	14.1944	1.14194		POSTN	-3.7542	0.00042106	3.3757	0.0021222		FUT3						NOS3
ADAM9	13.9967	1.13997		APOC1	-3.7337	0.00044935	3.3474	0.0022566		ADAM9						SYTL4
NID1	13.8168	1.13817		DSG3	3.7328	0.00045072	3.3461	0.0022566		NID1						ALOX5
LY6D	13.6359	1.13636		CSF3	3.7194	0.00047022	3.3277	0.0023458		LY6D						SULT2A1
AFP	13.6016	1.13602		CST3	-3.7184	0.00047164	3.3264	0.0023458		AFP						MYBPC1
NTF3	13.4311	1.13431		TPP1	-3.7076	0.00048799	3.3116	0.0024185		NTF3						ALPL
PPIB	13.0172	1.13017		SPINK8	3.7066	0.00048947	3.3103	0.0024185		PPIB						PPY
ALCAM	12.9427	1.12943		CSH1|CSH2	3.7056	0.00049113	3.3088	0.0024188		ALCAM						CLEC1A
PTEN	12.8683	1.12868		MET	-3.6925	0.00051181	3.2909	0.0025125		PTEN						TP53
CCL2	12.7969	1.12797		GFRA3	-3.6847	0.0005244	3.2803	0.002566		CCL2						IL15
BMP2	12.3089	1.12309		SLAMF1	3.683	0.00052724	3.278	0.0025716		BMP2						LECT2
CD22	12.1021	1.12102		ENPEP	-3.6796	0.00053295	3.2733	0.0025911		CD22						MATN2
EGFR	12.0653	1.12065		PCOLCE	-3.6761	0.00053889	3.2685	0.0026115		EGFR						HNMT
NFYA	12.04	1.1204		FABP6	-3.6716	0.00054657	3.2624	0.0026403		NFYA						IL1RAP
HAVCR2	11.9559	1.11956		TLR5	3.6682	0.0005524	3.2577	0.00266		HAVCR2						PLXNB3
NPPC	11.9508	1.11951		FGF5	-3.6593	0.00056797	3.2457	0.0027263		NPPC						RAB39B
ERBB2	11.6779	1.11678		IRAG2	3.6395	0.00060429	3.2188	0.0028914		ERBB2						CEBPB
RARRES2	11.5802	1.1158		CPM	3.63	0.00062251	3.2059	0.0029692		RARRES2						GGA1
AIF1L	11.5746	1.11575		FURIN	3.6231	0.00063601	3.1965	0.0030241		AIF1L						PFDN2
CA12	11.3447	1.11345		FLRT2	-3.6181	0.00064609	3.1897	0.0030623		CA12						CLEC4M
DAG1	11.0965	1.11097		BOC	-3.6036	0.00067592	3.1701	0.0031937		DAG1						AKR1B1
KYNU	11.067	1.11067		CLPS	-3.5934	0.00069763	3.1564	0.0032861		KYNU						MMP3
IGFBP4	11.0187	1.11019		AGXT	-3.5784	0.00073072	3.1362	0.0034312		IGFBP4						SERPINC1
CLEC10A	10.9555	1.10955		SPON2	-3.5624	0.00076776	3.1148	0.003594		CLEC10A						SCARA5
SMAD1	10.9449	1.10945		PTPRS	-3.5569	0.00078103	3.1073	0.0036448		SMAD1						CD33
MPI	10.9145	1.10915		DPT	-3.5538	0.00078856	3.1032	0.0036686		MPI						SORD
ARHGAP1	10.8473	1.10847		CETN2	3.5504	0.00079679	3.0987	0.0036955		ARHGAP1						TCL1B
PON2	10.8378	1.10838		LEFTY2	-3.5448	0.00081083	3.0911	0.0037388		PON2						CD79B
VIP	10.762	1.10762		KL	-3.5447	0.00081107	3.0909	0.0037388		VIP						PRKG1
MYDGF	10.6198	1.1062		CD300C	3.5276	0.00085495	3.0681	0.0039291		MYDGF						KDR
TLR2	10.5844	1.10584		OSMR	3.5242	0.00086393	3.0635	0.0039584		TLR2						LPO
JAM2	10.5398	1.1054		HMGCS1	-3.5231	0.00086674	3.0621	0.0039593		JAM2						PTGR2
PC	10.5055	1.10505		EDN3	3.5207	0.0008732	3.0589	0.0039767		PC						TRIM21
EDN1	10.4263	1.10426		CPTP	3.5121	0.00089642	3.0475	0.0040641		EDN1						BRDT
LIF	10.1645	1.10164		MAMDC2	3.5117	0.00089775	3.0468	0.0040641		LIF						DHODH
ADA	9.93268	1.09933		TMEM132A	-3.4776	0.00099647	3.0015	0.0044975		ADA						CLTA
PAEP	9.77311	1.09773		ABL1	-3.4626	0.0010428	2.9818	0.0046926		PAEP						LYPD1
DLL4	9.6883	1.09688		TIMP1	-3.4572	0.0010602	2.9746	0.0047566		DLL4						NFASC
LRP1	9.56761	1.09568		THY1	-3.4551	0.0010669	2.9719	0.0047726		LRP1						MMP19
IL3	9.49459	1.09495		GSTP1	3.4443	0.0011028	2.9575	0.0049104		IL3						NCK2
TACSTD2	9.45968	1.0946		CD80	3.4438	0.0011042	2.957	0.0049104		TACSTD2						CEACAM8
PTX3	9.44949	1.09449		ACO1	-3.4411	0.0011135	2.9533	0.0049373		PTX3						PGAM1
GCNT1	9.13627	1.09136		TACSTD2	-3.4302	0.0011509	2.939	0.0050882		GCNT1						ASGR1
PSPN	9.05021	1.0905		MTAP	3.4213	0.0011823	2.9273	0.0052116		PSPN						BCAM
KCNE5	9.02672	1.09027		CLC	3.4194	0.0011891	2.9248	0.0052265		KCNE5						CTRB1
TSLP	8.98834	1.08988		PLAU	-3.4148	0.0012057	2.9188	0.005284		TSLP						SSB
S100A5	8.91647	1.08916		CA11	-3.3995	0.0012626	2.8987	0.0055175		S100A5						MAP4K5
FGF3	8.65797	1.08658		MATN3	-3.3961	0.0012758	2.8942	0.0055592		FGF3						VEGFB
CGA	8.62219	1.08622		IL4	3.3947	0.001281	2.8924	0.0055657		CGA						ATE1
GADD45GIP1	8.35679	1.08357		AKR1C4	-3.3936	0.0012853	2.891	0.0055683		GADD45GIP1						MSTN
CD70	8.15213	1.08152		APOH	-3.3899	0.0013	2.8861	0.005616		CD70						HSPB6
CD38	8.1427	1.08143		SARG	-3.3635	0.0014073	2.8516	0.0060622		CD38						CD83
PPCDC	7.60041	1.076		HBZ	3.3576	0.0014323	2.844	0.0061368		PPCDC						HCE001796
ITGA5	7.57973	1.0758		C1GALT1C1	3.3575	0.0014327	2.8438	0.0061368		ITGA5						EIF5A
CDHR1	7.54146	1.07541		MMP7	-3.3459	0.0014833	2.8288	0.0063355		CDHR1						CLPP
CASP2	7.45324	1.07453		IL2RB	3.3411	0.0015049	2.8225	0.0064096		CASP2						MAX
CEP43	6.99212	1.06992		CCL14	-3.34	0.0015098	2.8211	0.0064125		CEP43						GPI
TNFSF10	6.8085	1.06808		CA12	-3.3366	0.0015251	2.8167	0.0064593		TNFSF10						F9
None	6.68758	1.06688		ICAM2	3.3304	0.0015537	2.8086	0.0065622		None						GP1BA
CPE	6.65702	1.06657		KYAT1	3.3149	0.0016269	2.7886	0.0068519		CPE						COCH
TXLNA	6.46806	1.06468		IL6ST	-3.3031	0.0016849	2.7734	0.0070766		TXLNA						EIF4EBP1
STAT5B	6.20073	1.06201		FKBP7	-3.3009	0.0016963	2.7705	0.0071043		STAT5B						ECI2
SOST	6.08876	1.06089		PRSS1	-3.3	0.0017009	2.7693	0.0071043		SOST						SIGLEC7
ITGB5	5.22914	1.05229		APOL3	3.2881	0.0017619	2.754	0.0073201		ITGB5						SERPINB5
FGF17	4.63333	1.04633		GNPDA1	3.288	0.0017622	2.7539	0.0073201		FGF17						NCF2
LRCH4	1.43339	1.01433		EFEMP1	3.2821	0.0017935	2.7463	0.0074295		LRCH4						SERPINA5
LTA	-1.59475	0.984053		LRP1	-3.2788	0.0018111	2.7421	0.0074819								CERT1
BMP8B	-5.06091	0.949391		TREML2	3.267	0.0018751	2.727	0.007725								NOTCH2
MAMDC2	-6.02092	0.939791		IL3	-3.2653	0.001885	2.7247	0.0077408								GET3
NECTIN2	-6.06324	0.939368		BMP1	3.2645	0.0018891	2.7237	0.0077408								TXNRD1
IL18RAP	-6.28751	0.937125		FABP3	3.2466	0.0019914	2.7008	0.0081338								FGF10
CDHR5	-6.36824	0.936318		NOTCH1	-3.2459	0.0019958	2.6999	0.0081338								ITGB7
BACH1	-6.41852	0.935815		SIRPA	-3.2433	0.0020108	2.6966	0.0081729								MSLN
SYN3	-6.54603	0.93454		SERPINA11	-3.2385	0.0020394	2.6905	0.0082668								QPRT
BMPR1B	-6.75315	0.932469		OGN	-3.2271	0.002109	2.6759	0.0085264								ADGRB3
TNNT3	-7.26774	0.927323		SIRT1	3.2248	0.0021233	2.673	0.0085611								DNAJA2
CD14	-7.48167	0.925183		CPA2	3.2152	0.0021836	2.6608	0.0087775								IGFBP2
NCR1	-8.2789	0.917211		STC1	-3.2144	0.0021886	2.6598	0.0087775								FKBP4
KRT19	-8.6952	0.913048		CCL2	-3.2117	0.0022059	2.6564	0.0088103								UBQLN3
RPS10	-8.71914	0.912809		SPINK1	-3.2114	0.0022084	2.6559	0.0088103								TJP1
LCP1	-8.78168	0.912183		METAP1	-3.2059	0.0022439	2.649	0.0089283								LYN
RLN3	-9.01265	0.909873		DAG1	-3.1955	0.002313	2.6358	0.009179								B3GAT3
ADGRE5	-9.0329	0.909671		ANGPTL1	-3.1902	0.002349	2.6291	0.0092977								BLMH
C1QTNF1	-9.04069	0.909593		ATP1B3	3.186	0.002378	2.6238	0.0093877								PRDX1
TNF	-9.08665	0.909133		FABP4	-3.1712	0.0024825	2.6051	0.0097749								IFNGR2
DSG3	-9.25662	0.907434		HMGCL	-3.1618	0.002551	2.5933	0.010019								APOE
LYPD3	-9.37696	0.90623		ADA	-3.16	0.002565	2.5909	0.010047								PPM1A
CSF3	-9.50717	0.904928		GPC1	3.1546	0.0026053	2.5841	0.010179								NAGK
NUCB2	-9.63801	0.90362		KLK3	3.1483	0.0026527	2.5763	0.010317								PLA2G1B
CPN2	-9.65563	0.903444		ICAM3	-3.1481	0.0026543	2.576	0.010317								STX6
LGALS3	-9.66347	0.903365		RP2	-3.1447	0.0026805	2.5718	0.010392								SPINK4
PMVK	-9.71201	0.90288		ART3	3.1404	0.0027142	2.5664	0.010496								HS6ST1
STAB2	-9.9701	0.900299		CDA	3.1387	0.0027276	2.5642	0.010521								PLPBP
PPARG	-10.0583	0.899417		NUDT10	3.1071	0.0029877	2.5247	0.011495								GDNF
APOL1	-10.1353	0.898647		CGREF1	-3.1021	0.0030306	2.5185	0.01163								NUDT2
FABP3	-10.1699	0.898301		NPTX1	3.1004	0.0030457	2.5163	0.011659								A2M
IL18BP	-10.371	0.89629		ADGRE5	3.0972	0.0030733	2.5124	0.011734								CD69
CPTP	-10.3724	0.896276		PMVK	3.0902	0.0031359	2.5036	0.011943								FMR1
ERBB3	-10.383	0.89617		IGF2R	-3.0886	0.0031501	2.5017	0.011967								EIF4B
TPM3	-10.4606	0.895394		ITGA5	-3.082	0.0032103	2.4935	0.012165								IL17A
CPM	-10.4644	0.895356		SHD	3.0756	0.0032695	2.4855	0.012359								BAG3
IL32	-10.5926	0.894074		PSME1	3.0741	0.0032835	2.4837	0.012381								CNDP1
LAMA4	-10.8088	0.891912		PI3	-3.0725	0.0032983	2.4817	0.012406								LXN
CSF1	-10.9616	0.890384		VIM	-3.0638	0.0033818	2.4709	0.012688								BECN1
RGS8	-11.1423	0.888577		PDE7A	-3.0526	0.0034913	2.457	0.013067								SIGLEC5
ENPP6	-11.2712	0.887288		MDK	-3.0434	0.0035836	2.4457	0.013379								IL2
CD99L2	-11.3391	0.886609		TOR1AIP1	3.0406	0.003612	2.4423	0.013435								ALDH1A1
AGR2	-11.4173	0.885827		CASP2	-3.0402	0.0036165	2.4417	0.013435								CSF2
ATP1B3	-11.4935	0.885065		OXT	-3.0352	0.0036679	2.4356	0.013593								LMOD1
SLAMF1	-11.5554	0.884446		CD46	3.0317	0.0037038	2.4313	0.01367								LONP1
NAMPT	-11.5801	0.884199		AGR2	3.0315	0.0037067	2.431	0.01367								PTGDS
ITGB2	-11.9013	0.880987		PHOSPHO1	-3.0286	0.0037367	2.4275	0.013747								CXCL11
EFEMP1	-12.0253	0.879747		KITLG	3.0247	0.0037781	2.4227	0.013865								CRADD
GNPDA1	-12.0769	0.879231		ADGRG2	3.0213	0.0038153	2.4185	0.013968								TNFAIP8
PDE9A	-12.0906	0.879094		ATP6V1F	-3.011	0.0039277	2.4059	0.014327								CRYBB1
TRIAP1	-12.4651	0.875349		MYL12B	3.0106	0.0039322	2.4054	0.014327								BTN3A2
ENOX2	-12.4851	0.875149		VWC2	-3.0069	0.0039735	2.4008	0.014442								HGS
SIRT3	-12.6416	0.873584		FRZB	-3.0054	0.0039899	2.399	0.014467								CTSO
FURIN	-12.8242	0.871758		MSR1	2.9963	0.0040939	2.3879	0.014787								GHRL
SCN4B	-12.8434	0.871566		EEF1D	-2.9959	0.0040977	2.3875	0.014787								CRIP2
AHSP	-12.9985	0.870015		CPN2	2.991	0.0041544	2.3815	0.014956								ALPI
ANGPTL1	-13.0225	0.869775		LYPD3	2.9856	0.0042184	2.3749	0.01515								S100A11
GALNT2	-13.0377	0.869623		NECTIN2	2.982	0.0042608	2.3705	0.015231								TIA1
MTAP	-13.0779	0.869221		NTF4	-2.982	0.004261	2.3705	0.015231								PPM1F
KITLG	-13.1294	0.868706		FGF12	-2.9746	0.0043505	2.3615	0.015514								CERT1
ERVV-1	-13.2547	0.867453		CR2	2.9661	0.0044549	2.3512	0.015846								CD72
IL4	-13.3619	0.866381		CD70	-2.9654	0.0044647	2.3502	0.015846								GH1
CBS	-13.401	0.86599		S100A12	-2.9599	0.0045338	2.3435	0.016054								PF4V1
PTPN1	-13.4452	0.865548		STAB2	2.953	0.004621	2.3353	0.016325								AKR1A1
PSMA1	-13.4941	0.865059		ICAM1	-2.9483	0.0046818	2.3296	0.016501								PPCS
ENTPD6	-13.6424	0.863576		TPSAB1	2.9404	0.0047862	2.32	0.016798								CSTB
DNPH1	-13.7252	0.862748		TNFRSF10A	-2.9403	0.0047882	2.3198	0.016798								CHI3L1
FEN1	-13.7777	0.862223		TNNI3	-2.9341	0.0048713	2.3124	0.017049								VSTM1
SIRT2	-13.7935	0.862065		CDSN	-2.9296	0.0049331	2.3069	0.017226								WARS1
GBP6	-13.8596	0.861404		PLA2G10	-2.9243	0.0050053	2.3006	0.017438								ZBTB16
CD46	-13.9942	0.860058		GCNT1	-2.9175	0.0051014	2.2923	0.017697								FCAMR
KYAT1	-13.9944	0.860056		KRT17	2.9173	0.0051032	2.2922	0.017697								HBQ1
APOC2	-14.0105	0.859895		BACH1	2.9139	0.0051523	2.288	0.017827								IL22
PSME1	-14.0636	0.859364		SMAD1	-2.9114	0.0051872	2.2851	0.017907								ACAN
KCNIP4	-14.1095	0.858905		KYNU	-2.9095	0.0052148	2.2828	0.017961								ICOSLG
CD34	-14.1248	0.858752		COL18A1	-2.9082	0.0052334	2.2812	0.017984								BLVRB
CDH1	-14.2241	0.857759		IL12B	2.9028	0.0053129	2.2747	0.018216								ACY3
MYL12B	-14.2333	0.857667		ITGB5	-2.902	0.0053249	2.2737	0.018216								TNFSF12
SIRT1	-14.2369	0.857631		MANSC4	2.901	0.0053385	2.2726	0.018221								FCGR3B
BIRC3	-14.3007	0.856993		RBP5	-2.8988	0.0053719	2.2699	0.018294								NECAP2
KRT17	-14.3396	0.856604		PCDH17	-2.8811	0.0056396	2.2488	0.019162								EPHA2
SHD	-14.3574	0.856426		SGSH	-2.8785	0.0056798	2.2457	0.019255								ADGRF5
ITM2A	-14.4189	0.855811		TNNT3	2.8698	0.0058172	2.2353	0.019677								HCE000342
CDA	-14.4297	0.855703		FOXO3	2.8684	0.0058396	2.2336	0.019709								KIF1C
LTBR	-14.4444	0.855556		C1QTNF1	2.8644	0.0059043	2.2288	0.019883								MAPK9
TPH1	-14.6741	0.853259		CCL15	-2.8578	0.0060122	2.221	0.020201								GLT8D2
ECE1	-14.9005	0.850995		PPCDC	-2.8553	0.0060537	2.218	0.02028								ARSA
CD300C	-14.9502	0.850498		CD5	-2.8548	0.0060626	2.2173	0.02028								ITGA6
SBSN	-15.1068	0.848932		TPH1	2.8488	0.0061619	2.2103	0.020567								C2CD2L
LGALS1	-15.1184	0.848816		LGALS1	2.848	0.0061762	2.2093	0.020569								CLSTN1
JUN	-15.1544	0.848456		SOD2	-2.8454	0.006219	2.2063	0.020666								FGF2
ENO3	-15.2049	0.847951		NTRK2	-2.8395	0.00632	2.1993	0.020956								SERPINA12
NFATC1	-15.2854	0.847146		APOA4	2.8354	0.0063923	2.1943	0.021149								KIR2DL3
CES1	-15.4087	0.845913		CCN2	-2.8312	0.0064651	2.1894	0.021343								LSM1
RASSF2	-15.4184	0.845816		IL18RAP	2.8192	0.0066789	2.1753	0.022001								ANXA4
TNR	-15.426	0.84574		MAT1A	-2.818	0.0067006	2.1739	0.022025								GGT5
FSHB	-15.6922	0.843078		FGF3	-2.8104	0.0068409	2.1649	0.022435								CAPG
BMP1	-15.7495	0.842505		DCTPP1	-2.8096	0.006855	2.164	0.022435								MAN2B2
ICAM2	-15.9956	0.840044		CSF1	2.8012	0.0070136	2.1541	0.022904								LILRB5
TOR1AIP1	-16.0544	0.839456		GGH	-2.7999	0.0070377	2.1526	0.022933								VASN
NUDT10	-16.1415	0.838585		TNFSF10	-2.7983	0.0070697	2.1506	0.022988								PAFAH1B2
FAM172A	-16.1706	0.838294		EPHB4	-2.7943	0.007146	2.1459	0.023186								CCL8
OSM	-16.2774	0.837226		JAM2	-2.789	0.0072483	2.1398	0.023468								ASAH2
DSG4	-16.292	0.83708		LRPAP1	-2.7848	0.0073322	2.1348	0.023689								HCE000414
APOL3	-16.4064	0.835936		NCR1	2.782	0.0073864	2.1316	0.023813								PRCP
EDN3	-16.4302	0.835698		NAMPT	2.7779	0.0074681	2.1268	0.024025								KIF22
ADGRG2	-16.5154	0.834846		PTGS2	-2.7768	0.0074916	2.1254	0.024049								SUMF2
C1GALT1C1	-16.5365	0.834635		BCAN	2.775	0.007528	2.1233	0.024102								CHMP6
ACTN4	-16.5481	0.834519		PSPN	-2.7744	0.0075398	2.1226	0.024102								XCL1
PDCD1	-16.5948	0.834052		TRIAP1	2.7701	0.0076271	2.1176	0.02433								SERPINB9
TLR5	-16.795	0.83205		IDI2	2.7475	0.0081042	2.0913	0.025797								EPHA10
DSG2	-17.0012	0.829988		IGFBP4	-2.7429	0.0082033	2.086	0.026058								PDGFD
PKD2	-17.0393	0.829607		RBP2	-2.7411	0.0082445	2.0838	0.026085								TYRO3
GGCT	-17.0815	0.829185		IL24	-2.7405	0.0082578	2.0831	0.026085								TTN
IL5RA	-17.2489	0.827511		CA6	-2.7402	0.0082637	2.0828	0.026085								RGMA
APOA4	-17.2881	0.827119		NPPB	-2.733	0.0084242	2.0745	0.026536								PLTP
FOXO3	-17.3149	0.826851		FABP1	-2.7265	0.00857	2.067	0.026939								NPTX2
GAL	-17.3567	0.826433		KCNIP4	2.7227	0.008657	2.0626	0.027128								ACE2
THPO	-17.3939	0.826061		S100A5	-2.7224	0.0086658	2.0622	0.027128								TPK1
GPC1	-17.4447	0.825553		UMOD	-2.7201	0.0087192	2.0595	0.027206								PDCD5
CETN2	-17.5528	0.824472		SIRT3	2.7193	0.0087378	2.0586	0.027206								CASP3
SPINK8	-17.5673	0.824327		CLEC10A	-2.719	0.0087446	2.0583	0.027206								GAP43
ART3	-17.5913	0.824087		TPM3	2.708	0.0090024	2.0456	0.02795								ENTPD5
HK1	-17.9173	0.820827		PC	-2.6867	0.0095243	2.0212	0.02951								KHK
SEMA4D	-18.0083	0.819917		FCN2	2.6845	0.0095804	2.0186	0.029623								PGLYRP4
AQP4	-18.0147	0.819853		DUSP3	-2.6726	0.0098855	2.005	0.030504								ANGPTL8
IRAG2	-18.0274	0.819726		NCAM2	-2.665	0.010085	1.9963	0.031055								EIF2S2
IL12B	-18.0828	0.819172		SYN3	2.6604	0.010207	1.9911	0.031368								FAM20A
IL12B	-18.0828	0.819172		CEP43	-2.6588	0.010251	1.9892	0.031427								BCL2L11
CDH3	-18.1623	0.818377		VIP	-2.6581	0.010268	1.9885	0.031427								PRKAR1A
CD209	-18.2373	0.817627		ADAM9	-2.6561	0.010323	1.9862	0.031493								ITGB6
CRYZL1	-18.4326	0.815674		ACY1	-2.6558	0.010331	1.9859	0.031493								STAMBP
BCAN	-18.4464	0.815536		STAT3	-2.6549	0.010354	1.9849	0.031501								DKK1
CPA2	-18.5499	0.814501		LGALS3	2.653	0.010407	1.9827	0.031528								EZR
FLT3	-18.6602	0.813398		RHOC	-2.6524	0.010424	1.9819	0.031528								EIF4G1
SIL1	-18.7749	0.812251		AHSP	2.6523	0.010426	1.9819	0.031528								AOC1
SCARB1	-18.94	0.8106		FUT3	-2.6474	0.010561	1.9763	0.031871								KIT
IL2RB	-19.226	0.80774		IL32	2.6446	0.01064	1.9731	0.032046								HYOU1
CDH6	-19.3876	0.806124		SCARB1	2.642	0.010713	1.9701	0.032202								LILRB2
FAM3B	-19.4053	0.805947		RARRES2	-2.6371	0.010849	1.9646	0.032548								LILRB1
TREML2	-19.4144	0.805856		APP	-2.6292	0.011075	1.9557	0.033158								CA4
LCN1	-19.5665	0.804335		IGF1R	-2.6281	0.011106	1.9544	0.033169								GMFG
APOM	-19.6369	0.803631		ASL	-2.6276	0.011122	1.9538	0.033169								CD55
HBZ	-19.8349	0.801651		RLN3	2.6196	0.011355	1.9448	0.033797								DDAH1
RELT	-20.0038	0.799962		PRKCQ	-2.6178	0.011408	1.9428	0.033834								PILRA
CLDN1	-20.0344	0.799656		FSTL3	-2.6177	0.011412	1.9426	0.033834								KLB
CD80	-20.1567	0.798433		CD59	2.6133	0.011543	1.9377	0.034154								HCE003167
HIF1A	-20.5955	0.794045		CDH5	-2.6089	0.011675	1.9328	0.034477								C2
PFKM	-20.6927	0.793073		STAT5B	-2.6067	0.011742	1.9303	0.034607								FLT3LG
AIFM1	-20.8255	0.791745		FGF17	-2.6049	0.011796	1.9283	0.0347								TNFSF8
IGFBP6	-20.8494	0.791506		DLL4	-2.5973	0.012032	1.9197	0.035291								BAG6
BMPR1A	-20.8813	0.791187		FGF6	-2.5964	0.012061	1.9186	0.035291								ENPP2
BMP15	-20.8908	0.791092		FGF9	-2.5962	0.012067	1.9184	0.035291								HCE004333
TMPRSS5	-20.9174	0.790826		PCK2	-2.5931	0.012164	1.9149	0.035505								CCN5
CCL25	-21.0079	0.789921		PAK4	-2.5909	0.012233	1.9124	0.03564								PRDX3
FCN2	-21.02	0.7898		ALCAM	-2.5851	0.012416	1.906	0.036102								HCE000104
PYDC1	-21.0724	0.789276		HAVCR2	-2.5833	0.012475	1.904	0.036204								GAS6
OSMR	-21.0728	0.789272		HYAL1	-2.5789	0.012616	1.8991	0.03654								SAT1
APOA5	-21.1341	0.788659		TSLP	-2.5777	0.012655	1.8977	0.03654								ADA2
CBLIF	-21.2809	0.787191		KCNE5	-2.5775	0.012663	1.8975	0.03654								HCE004331
CSH1	-21.4314	0.785686		PDCD1	2.5754	0.012731	1.8951	0.036665								HCE003183
NDUFB11	-21.4928	0.785072		ENPP7	-2.5647	0.013086	1.8832	0.037617								CSRP3
GIP	-21.4941	0.785059		ARHGAP1	-2.5638	0.013117	1.8822	0.037633								IL18
APOD	-21.6447	0.783553		CLUL1	-2.5622	0.013171	1.8804	0.037717								LTA4H
DPP6	-21.7802	0.782198		L3HYPDH	2.558	0.013314	1.8757	0.03803								VSIG4
IDI2	-22.2771	0.777229		MPI	-2.5575	0.013331	1.8752	0.03803								MAN1A2
CR2	-22.4245	0.775755		TINAGL1	-2.5564	0.013366	1.874	0.038059								SCARF2
HOXD4	-22.4675	0.775325		LRCH4	2.5555	0.013398	1.873	0.038078								MARCO
CD48	-23.3694	0.766306		APOB	-2.5509	0.013557	1.8678	0.038457								GP6
TPT1	-23.4941	0.765059		APOC2	2.5483	0.013648	1.8649	0.038573								ASRGL1
CSPG4	-23.6183	0.763817		IL18R1	-2.5483	0.013648	1.8649	0.038573								ESAM
TPPP3	-23.6829	0.763171		MNDA	-2.5465	0.013712	1.8629	0.03868								TMED10
GSTP1	-23.7105	0.762895		IL18BP	2.541	0.013903	1.8569	0.039147								PDCD6
CSDE1	-24.1453	0.758547		PTEN	-2.5336	0.014168	1.8487	0.039819								CTF1
CRTAC1	-24.177	0.75823		CILP	-2.5286	0.014351	1.8431	0.040259								CTSS
AADAT	-24.411	0.75589		AIF1L	-2.5273	0.014398	1.8417	0.040315								LPL
IFNG	-24.5398	0.754602		FAM172A	2.5252	0.014474	1.8394	0.040453								HCE003300
MANSC4	-25.7519	0.742481		BMP8B	2.5075	0.015142	1.8198	0.042241								DSG1
TPSAB1	-25.9222	0.740778		EPHA1	-2.5058	0.015205	1.818	0.042339								FABP9
CLC	-27.3284	0.726716		APOA5	2.4972	0.015539	1.8086	0.043115								KIR3DL1
FCER2	-27.389	0.72611		SIRT2	2.4972	0.015541	1.8085	0.043115								BPIFA2
SELL	-27.9667	0.720333		RSPO1	-2.4933	0.015696	1.8042	0.043408								CELA2A
ICA1	-28.6148	0.713852		SOST	-2.4927	0.015717	1.8036	0.043408								HCE004152
ATP1B1	-28.7963	0.712037		APOL1	2.4923	0.015733	1.8032	0.043408								HCE004359
AMY2B	-29.4247	0.705753		CCL25	2.4825	0.016129	1.7924	0.044421								IL21
NEFL	-30.7009	0.692991		PON2	-2.477	0.016354	1.7864	0.044895								IGF1
MSR1	-31.5115	0.684885		EGFR	-2.4762	0.016384	1.7856	0.044895								ADAM8
CD7	-31.5413	0.684587		CD38	-2.4761	0.01639	1.7854	0.044895								FGF16
MAT2A	-31.9013	0.680987		GPNMB	-2.4753	0.016423	1.7845	0.044903								MAP1LC3B2
MYOC	-32.1843	0.678157		TXLNA	-2.4729	0.016521	1.782	0.04509								RNASE10
NPTX1	-32.6297	0.673703		ERBB2	-2.4716	0.016575	1.7805	0.045155								HCE000483
APOA1	-33.3001	0.666999		KRT19	2.4661	0.016806	1.7745	0.045704								FXN
CRTAM	-33.3247	0.666753		NID1	-2.4646	0.016869	1.7729	0.045793								CCN4
CD59	-34.5304	0.654696		ENO3	2.4605	0.017042	1.7685	0.046179								SPARC
AMY2A	-35.1607	0.648393		PDE9A	2.4585	0.01713	1.7663	0.046333								PEBP1
GSTA3	-36.93	0.6307		LGALS3BP	-2.4561	0.017232	1.7637	0.046526								PROS1
EPHB6	-37.9023	0.620977		ANGPTL3	-2.4492	0.017532	1.7562	0.047186								ODC1
HSD11B1	-40.0228	0.599772		DDR1	-2.449	0.017539	1.756	0.047186								ALPP
KLK3	-40.5436	0.594564		TPPP3	2.4442	0.017749	1.7508	0.047668								LGALS8
NPTXR	-42.5484	0.574516		ERBB3	2.4416	0.017867	1.7479	0.0479								FGF22
OMG	-48.0338	0.519662		PSAP	-2.4369	0.018076	1.7429	0.048373								RNF149
CD8A	-50.1899	0.498101		LCP1	2.4292	0.018428	1.7345	0.049199								SPINK5
L3HYPDH	-50.42	0.4958		PKD2	2.4287	0.01845	1.734	0.049199								C4BPB
				RPS10	2.4215	0.018782	1.7263	0.049997								IGSF8
																SPOCK1
																PRDX6
																IMPA1
																NT5E
																COL1A1
																IL12RB1
																ITIH3
																MDH1
																MILR1
																SPINT1
																BRK1
																TST
																TCL1A
																APOF
																CD177
																C1QA
																LRP11
																MYOM2
																BMPR2
																NPDC1
																CNP
																RANBP1
																F3
																DKK4
																ILKAP
																NUDT15
																ADAM15
																DKK3
																MIF
																RBPMS2
																FADD
																DDT
																NFKBIE
																MAP2K6
																FOLR3
																RSRP1
																PQBP1
																NADK
																FGFR2
																PTS
																WAS
																LBP
																HEBP1
																DTYMK
																GRN
																TYMP
																PGM1
																IGFBPL1
																VSTM2L
																LGALSL
																SERPINB1
																SPARCL1
																IL27
																MB
																LACTB2
																IL13RA1
																HADH
																SCARF1
																TNFRSF1B
																NUDT1
																FGF8
																S100A16
																MERTK
																VCL
																PSG7
																CASP8
																LHB
																CDH15
																CCL19
																S100P
																KMO
																ANPEP
																CDH2
																KRT5
																TIMP4
																LILRA5
																STX4
																MOG
																BST2
																UPB1
																ADM
																IL4R
																PLIN3
																LGALS4
																AMBP
																VCAN
																TXNDC5
																RBM19
																PCK1
																KRT18
																DAPK1
																LILRA6
																EDEM2
																DPP7
																DEFA1
																ATXN10
																CEP112
																ITGAL
																TARBP2
																DPP4
																CALCOCO2
																MAD1L1
																TPMT
																STC2
																MYL4
																RAD23B
																SERPINB8
																SNAP29
																ANXA10
																NXPH1
																IL26
																XDH
																BMP3
																CTSZ
																FASLG
																SUSD1
																POMC
																IL1R2
																PGK1
																TGFBR2
																TNFSF14
																ADCYAP1R1
																PROC
																COL2A1
																FCAR
																F7
																MAPT
																EPHX2
																BGLAP
																AGRN
																OLR1
																IVD
																GZMA
																CD58
																NUDT5
																CD27
																PLG
																METAP2
																MYBPC2
																LILRA4
																EGF
																SNX5
																CHGB
																YES1
																DNAJB8
																REG1B
																IFNGR1
																IL15RA
																CANT1
																RAB6B
																LY75
																RAB6A
																FOLR1
																MASP1
																EHBP1
																PIK3IP1
																HPCAL1
																SEMA7A
																PRSS27
																SRP14
																SDHAF1
																OAZ1
																CYTL1
																LGALS9
																XG
																DAP
																QDPR
																IL34
																DIABLO
																FOXO1
																ACVRL1
																FAM160B1
																MFAP3
																CX3CL1
																IL1A
																LGALS7
																PAFAH2
																CDH17
																PROK1
																PSG1
																QPCT
																AHCY
																BID
																DDX58
																CCL22
																PF4
																ARNT
																PARK7
																GFER
																NGF
																GOT2
																NT5C
																CD274
																CASP10
																BHMT2
																ITGAV
																NDUFAF5
																IL13
																GLRX
																COQ7
																MPIG6B
																MME
																APOE
																SIRT5
																ARSB
																ITGB1BP2
																MMP20
																COL1A1
																GLB1
																NMRK2
																FAS
																ADAM22
																RGMB
																EIF5
																CD2AP
																ANGPTL7
																CSF2RA
																CXCL1
																GRP
																TEF
																WWP2
																PDGFC
																KRT14
																KYAT3
																TNFRSF10B
																FIBP
																CASQ2
																FAM3C
																TDO2
																IL6R
																BGN
																SCGN
																RANGAP1
																TLR4
																LCN2
																COX5B
																AAMDC
																SLITRK6
																RAB27B
																KLRB1
																SULT1A1
																NCAN
																HSPA1A
																REG1A
																ARG2
																CALB1
																GBP2
																LDLR
																ENO2
																TMED4
																PSME2
																HPGDS
																AKT1S1
																TIGAR
																SRPK2
																PECR
																HAAO
																GPC5
																CLEC1B
																CARHSP1
																MMP14
																VSIR
																HPRT1
																GOT1
																FGR
																AGT
																APLP1
																CA13
																TCN2
																LAIR2
																ZADH2
																FCRL1
																TNFRSF21
																CKB
																LEPR
																DRAXIN
																LAP3
																LILRA2
																MVK
																CA5A
																ARG1
																COL6A3
																BPIFB1
																ARL2BP
																IL2RA
																COMMD1
																FKBP1B
																FGF19
																GRAP2
																NRCAM
																BTC
																COMP
																DCTN6
																MPO
																CCL18
																VTA1
																CTLA4
																NSFL1C
																GZMB
																AGER
																RASA1
																INHBC
																CRKL
																GUK1
																HSPB1
																HRC
																ADK
																PCSK1
																SIRPB1
																PSMD9
																DLL1
																CKB
																PRSS8
																SCT
																CCL7
																TOMM20
																HLA-E
																MMP10
																GCLM
																FABP5
																GLO1
																FDX2
																FCGR2A
																REXO2
																ANK2
																MANF
																CD63
																IL12A
																FHIT
																CA3
																TAGLN2
																FGF7
																ANXA3
																GFAP
																LILRA3
																JCHAIN
																LAT
																FCGR2B
																BOLA2
																GMPR
																CXCL3
																CBX2
																TFF2
																DOK2
																CD74
																AK1
																CA2
																DLST
																PRDX5
																CA1
																SETMAR
																GRK5
																TBCC
																ABRAXAS2
																PRKRA
																FCRL5
																SOD3
																HP
																PRG2
																SF3B4
																HK2
																CKAP4
																SELPLG
																PAFAH1B3
																CEACAM3
																CRH
																PCDH1
																RAB33A
																IDO1

## Sheet: Linear regression age weight
Subject	Age (m)	Weight (kg)	BECN1	NCF2	FOXM1	BAG3	NEFL	CBS	APRT	ENO2	STAT3	JUN	IL12B	PDGFRA	IL12A	ANGPTL3	SCARA5	NPDC1	CSF2RA	APOM	IL18RAP	ALPI	TFF2	CD59	COL6A3	PTGDS	DPEP1	PARP1	CD99L2	BMPR1B	LAT	GLB1	GOLM2	MSMB	STX4	SFTPB	ACE	SERPINB1	CSF1	ADGRG2	KLRB1	SMPD1	SIGLEC15	EBI3	PLXNB2	OSMR	SCGN	CD58	STX6
C03	5.12347	6.84	474.9	603.5	663.5	937.9	1938.9	1520.4	940.3	1510	12310.8	1771.3	1439.2	1882.2	249.2	1572.7	6071.1	612.4	1435.2	1116.3	607.1	822.5	242.8	1163.6	631.2	18290	470.7	634.5	1008.7	528.5	722.5	66.1	2507.4	6098.5	2837	134.5	704	4660.1	94.5	776.3	317.6	2229.6	1345.9	12130.2	4372.8	2976.4	349.5	1474.5	1467.5
C04	8.04862	8.7	429.5	540.7	883.3	779.7	2174.6	1641.9	1688.7	1499.3	9403.2	2086.5	1935.8	1942.5	255.6	1478.4	6135.4	752.2	1293.7	519.6	667.4	753.1	252.8	12430.9	1176.9	17528.9	505.4	684.7	991.8	556.7	3935.3	68	3092.7	6998.3	1157.3	248.1	650.1	4220.2	108.5	862.6	366.9	1368.3	1081.7	15363.7	3499.4	3392.1	409.8	1581.8	1382.8
C20	6.8646	8.795	463.9	550.7	633.5	821.7	2658.3	1779.3	425.9	1546	8371.3	2169.1	1351.1	1799.6	254.2	1591.5	3570.5	833.1	1062.5	685.1	667.4	842.1	232.1	1490.5	971.3	18994.1	523.5	505.9	1054.6	551.9	3065.2	63	3844.4	5533.2	1302.5	166.7	608.6	4145	89.4	646.8	442.6	914.6	1248.6	10458.3	4790.4	4414.6	409.2	2680.5	1287
C21	6.56893	7.53	421.7	449.3	1065.6	720.3	1995.1	1446.9	2160.3	1940	25915.4	1749.2	1247.3	2451.3	247.1	1444	5851.3	653.8	823.3	670.4	606.8	820.5	226.8	1321.6	513.8	17215.3	498.6	657.7	960.5	489.6	1563.4	66.3	3769.4	7318.8	3950	138.4	955.9	5582.2	101.3	622.1	319.8	1577	1167.8	13402.2	7443.7	3491.7	393.4	1550.5	1730.2
C22	5.91327	7.29	420.9	474.9	837.1	728.9	2107.8	1768.4	1399.2	2436.7	12040.9	1808.3	1585.8	3184.4	257.8	1794.3	5247.9	768.8	1055.9	613.2	666.4	789.6	249.9	1525.9	809.3	21790.8	468	552.4	1055.2	510	1982.9	70.9	3512.6	10552.2	1880.6	145.5	685	4059	125.6	881.6	401.7	1338.4	1089.7	11720.9	1397.7	3010.1	405.8	1638.6	1521.4
C23	9.06839	8.65	423.8	592.9	790.8	726.1	2563.8	1628.2	907.7	2106.5	10574.8	2160.9	1873.2	2076.5	291.8	1779.3	5704.4	941.7	994.2	839.1	683.2	875.6	1278.8	1424.4	847.8	21654.5	533.1	508.1	1032.5	557.8	3716.9	65.6	3368.6	6139.1	1570.5	183.7	585.5	3897	139.6	959.8	381.8	1151	1188.9	10158.5	6637.3	4344.8	472.8	1757.6	1404.6
C26	9.98686	7.56	409	556.1	931.8	716.4	2736.9	1682.8	1406.2	1879.6	13411.2	2303.3	1028.2	1645.7	234.8	1108.1	3424.4	810.6	982	540.2	723.6	791.7	231.9	1369.5	844.1	15703.7	496.7	577.5	1061.8	569.8	2813.3	79.2	2711	4659.5	2214.1	170	525.5	4134.5	105.8	968.5	328.3	922.6	1155.6	6721.3	2671.5	4296.2	367.9	1636.5	1521.7
C27	11.6294	10.38	427.8	660.6	1289.9	690.5	2564.5	2154.3	1126.1	2061.1	11872.9	2336.6	1142.3	1392.6	268.1	1291.9	2703.3	729.3	1134.8	556.7	706	783.9	271	1555.8	531.4	15874.4	505.8	536.8	1090.3	598.2	2425.3	58.9	2403.2	3738.7	3165.2	155	424.5	6710	128.1	657.1	454.9	818.1	1070	8264	2978.2	3834.9	336.6	1694.5	1471.9
C29	7.2944	6.58	444.1	605.3	721.4	696.9	2639	1630.1	869.5	1540.1	15471.1	2530	1660.7	1692.2	225.3	1001.9	3181.6	730.6	1286.4	563.9	747	823.9	220.7	1354.1	977.4	19613	523.7	570.1	1161.4	578.8	2268.6	87.3	2594.3	11883.2	3177.9	164.6	652.1	5922.3	126.3	872.5	402.7	1100.3	1113.1	13217.2	2704.7	5762.3	347.3	1940.5	1613.1
C31	6.67023	8.83	445.5	538.5	767.9	757.5	2261.6	1654.2	928.9	1784.6	10078.1	2076.4	1635.6	2101	211.6	1377.7	8274.4	708.8	1320.1	599.2	684.5	898.1	272.1	1492.1	667.2	17837.5	507.9	582.4	1058.9	567.7	1677.3	64.5	3843.5	6562.6	1767.4	175.2	591.6	4023	97.8	1504.1	361.6	1398	1168.9	11944.5	1615.5	7980.4	405.4	1670	1407.4
C32	6.53882	7.665	437.8	512.2	682.8	756.2	2313.8	1770.4	630	1970.7	9142.9	1996.9	1640.5	2325.1	255.9	1460.4	5587.1	982.6	1134.1	822.8	671.1	880.1	1156.1	1501.9	951.1	24797.4	526.6	544.5	999.5	541.2	957.4	61.2	3065	4216.4	1998.4	185.5	778.3	4350.3	111.3	859.5	604.9	1005.4	1221.4	9548.5	4843.9	3820.3	406.7	1647.4	1450.9
C33	8.27995	7.14	447	540.3	653.9	750.8	2511.6	1712.1	546.1	1893	8640.5	2114.1	1525.2	2418.7	271.8	1884.1	10695.8	726.9	1162.1	911.6	685.2	881	264.4	1447.3	1927.9	15092.2	520.2	618.9	1041.2	562.5	1162	88.8	3037.5	4697.8	1656.4	179.2	592	4235.3	114.3	855.4	418.3	1086.3	1188.7	3573	1566.2	4518.1	599.6	1741.3	1456.3
C35	8.67417	7.99	516.5	670.5	1158.7	734.5	2469.4	1626.3	519	1552.8	9391.7	2089.7	1702.5	1572.5	420.8	997.1	3893.6	664.6	1258.8	605.5	679	712.9	321.9	1129.3	498.8	17109.9	458.5	565	952.9	491	4376.7	64	2299.9	1656.3	1525.5	145	521.6	6706.2	77.7	547	345.2	1670.1	1069.2	9044.3	1365.6	3105.6	376	1387.5	1349.4
C36	10.5139	9.3	437.1	564.4	671.4	775.8	2287.2	1512.4	678.9	1191.9	12906.7	2617.4	1460.8	2098.3	224.2	1011.8	4441.6	578	1412.2	541.3	697.8	779.6	253.8	1407.8	322.9	12276.2	482.6	565.8	1176.4	574.9	1660.8	56.9	3670.8	7463.5	2049.1	140.2	613.7	5303.5	109.4	597.3	350.4	1516.3	1135.3	12124.3	8140.1	3590.6	401.8	1654.2	1375.7
C38	5.97761	8.36	437.7	513.2	729.8	704.4	2100.7	1553.8	855.4	2092.7	12239.9	2153.9	1623.1	2230.5	253.8	1561	6962.4	743.1	1014.3	832	689.1	837.2	310.3	1576.2	696.9	25613.9	497.1	546.6	1010	542.8	881.4	68.5	3647	9059	1978.7	250.5	878.4	4057.4	104.8	774.2	352.3	1129.8	1183.1	12693.7	6648.4	3726.5	359.4	1681	1477.8
C39	6.53745	8	458.2	551.9	663.3	793.9	2013	1723.7	602.7	1814.8	12981.7	1854.9	2180.8	2416.5	247.7	1668.4	6229	851.6	947.8	638	666.3	814.7	263.9	1420.9	540.3	25278.7	573.1	579.4	969	543.1	691.7	60.9	4581.3	7243.5	2410.8	175.5	664.1	4832.8	112.7	940	389.6	993	1247.8	10861.1	4550.4	3026	355.7	1596.3	1461.8
C40	6.44027	7.365	480	507.4	1159.6	733.5	1982.3	1451.5	1716.6	2406.1	17102.7	1854.6	1704.5	1597.8	244.6	1399.7	6270.4	654.8	933.2	822.5	595.9	755.5	790.1	1095	1174.1	17400.2	422.9	807.5	852.9	480.6	697.5	73.9	2981.3	6836.4	4584.5	124.1	599.3	5261.6	106.5	617.6	332.8	2309.5	1051.2	5980.3	3056.8	3042.3	328.6	1520.1	1563.5
C41	10.4796	7.7	431.4	602.3	736.3	728.3	2443	1625.6	698.4	2330.7	11847.2	2097.9	1544.2	2125.3	281.8	1871.5	4290.5	848.8	1138.1	817.6	722.1	805.1	336.1	1469.5	756.4	24048.2	481.3	529.1	1034.8	523.6	3888.5	66.8	3332.2	5431.4	1994.3	153.1	759.4	4013.4	123.4	831.9	375.1	1513.2	1175.5	11951.3	6069.8	4127.3	406.2	1645.7	1512.6
C42	11.6623	7.69	448.8	516.1	767.8	800.7	1946.4	1475.6	504.2	2225.9	9904.4	1972.9	1390.6	2111.3	244	2185.1	4911.9	890.7	1185.1	646.5	734.8	870.7	257	1211.5	1188.1	23808.8	488.6	672.8	1194.3	550.4	2907	58	3422.8	1836.5	1484	162.1	778.2	3972.6	137.8	647.6	399.9	1087.7	1243	4456.8	4349.9	3751.6	385	1580.1	1372.9
C44	5.88179	8.32	448.5	521.8	801.8	780.4	2204.1	1694.7	758.4	1709.2	12269.5	1989.2	1803.8	2226.1	254.9	1093	4811.3	702.6	1471.7	783.2	678.5	828.9	296.1	1461.4	807.6	18277.1	593.9	633.8	993.7	537	948.8	71.7	3527.8	8297.4	1351.4	228.9	693.8	4089.6	102.3	1032.7	325.3	1603.7	1210.1	19245.2	8310.2	3701.5	407.6	1728.6	1413.9
C45	10.2497	8.41	450.2	550.1	624.3	720.3	2405.4	1970	632.8	1683.4	10062	2304	2050.2	1995.8	261.3	1458	4236.9	700.3	1159.8	787.5	742.7	824.1	243.3	1685	740.7	18100.5	542.8	622	1208.7	591.6	1505.2	70.3	3010.1	9734.9	2748.7	161.2	678.6	4669.7	108.7	786.6	391.2	1165.5	1167.3	8650.7	1479.6	3943.2	376.4	1746.1	1532.8
C48	11.4337	7	423.9	466.5	980.3	764.8	6550.4	1635.1	1368.6	2491.9	12352.4	2054.4	1671.4	3005.4	208.8	1336	9796	741	1662.6	627.2	704.3	832	245.7	2049.1	738.9	19797	497.1	551.7	1020.5	551.8	5368.7	73.5	3747.7	12202.8	1341.5	198.6	1065.3	3539.7	105.7	832.4	382.2	1340	1308.3	15361.6	8647.8	3922.9	424	1615.2	1443.3
C49	11.138	9.28	799.1	579	2299.1	1256.8	2281.5	1696.8	1021.7	3131.6	9624.8	2396.4	2028.3	1780.2	1769.3	1357	6132.2	590.1	1018	498.6	527.9	671.6	181.3	1034.2	1482	18846.6	420.9	446.6	768	421.4	856.1	62.2	2623.8	3477.3	1133.2	154.8	631.6	3571.6	102.5	601.9	272	1032.4	848.4	5140.9	2641.8	2950.6	327.1	1369.7	1049.4
C50	11.2024	8.28	411.7	513.1	989.5	684.2	2149.8	1573.8	1169.6	1993.5	18225.9	1899.9	1568	2361.3	234.6	1249.5	6799	673.5	962.8	653.7	636	747.8	232.1	1334.3	769	15571.1	480.3	589.6	967.5	516.1	770.7	61.3	3389.9	18875.3	3502.1	186.9	758.3	5612.7	141.7	861	357.9	1276.2	1107	14439.5	3390.6	3393.6	361.5	1743.2	1610.2
Age
R squared age			0.02296	0.05479	0.1283	0.006683	0.1334	0.04344	0.008294	0.08552	0.01648	0.2235	0.01484	0.01993	0.06904	0.0005415	0.01057	0.0002519	0.006421	0.1833	0.0635	0.08119	0.0253	0.0005745	0.003444	0.06065	0.05157	0.07133	0.04463	0.01471	0.1743	0.04727	0.0456	0.0002257	0.01905	0.01146	0.002758	0.00273	0.1663	0.07369	0.002256	0.1392	0.07278	0.08881	2.548e-05	0.004114	0.0004515	0.01687	0.05089
F			0.5169	1.275	3.237	0.148	3.386	0.9992	0.184	2.057	0.3687	6.333	0.3313	0.4475	1.632	0.01192	0.2349	0.005543	0.1422	4.938	1.492	1.944	0.571	0.01265	0.07603	1.42	1.196	1.69	1.028	0.3284	4.642	1.091	1.051	0.004967	0.4272	0.255	0.06085	0.06022	4.387	1.75	0.04975	3.556	1.727	2.144	0.0005605	0.09088	0.009938	0.3774	1.18
p-value			0.479735	0.270962	0.0857397	0.704138	0.0792686	0.328376	0.672127	0.165533	0.54995	0.0196448	0.570716	0.510498	0.214808	0.914056	0.632673	0.941326	0.709748	0.0368698	0.234867	0.177164	0.457892	0.911485	0.785331	0.24603	0.285915	0.207082	0.321716	0.572422	0.0424011	0.3075	0.316388	0.944449	0.520124	0.618617	0.807445	0.808418	0.0479427	0.199456	0.825559	0.072597	0.202348	0.157261	0.981325	0.765887	0.921494	0.545301	0.28921
FDR	Proteins <0.05 : None		0.786899	0.673844	0.553272	0.88997	0.543954	0.698828	0.869337	0.648751	0.801037	0.434932	0.806509	0.792009	0.672452	0.964338	0.845801	0.970862	0.891428	0.486715	0.672889	0.653405	0.778778	0.964338	0.922112	0.672889	0.68713	0.66898	0.69581	0.806509	0.499984	0.688348	0.692298	0.972095	0.792009	0.836627	0.9294	0.9294	0.499984	0.66898	0.93853	0.540723	0.66898	0.645864	0.991553	0.916925	0.965174	0.799648	0.68713
Weight
R squared wt			0.05711	0.1154	0.115	0.03089	0.03791	0.2187	0.01711	0.0005698	0.06688	0.1824	0.00214	0.1337	0.0882	0.03027	0.07675	0.01236	0.01052	0.1574	0.006646	0.06036	0.0004494	0.02286	0.04271	0.05629	0.002455	0.1223	0.0002539	0.01575	0.000646	0.3759	0.0006235	0.04309	0.04	0.01902	0.1947	0.01798	0.0003073	0.004029	2.849e-05	0.1234	0.1685	0.001186	0.000558	0.001149	0.02996	0.0133	0.2246
F			1.332	2.871	2.857	0.7013	0.8669	6.157	0.3829	0.01254	1.577	4.91	0.04718	3.394	2.128	0.6867	1.829	0.2753	0.234	4.111	0.1472	1.413	0.009892	0.5146	0.9815	1.312	0.05415	3.066	0.005587	0.352	0.01422	13.25	0.01373	0.9906	0.9166	0.4265	5.321	0.4028	0.006762	0.08899	0.0006269	3.098	4.458	0.02613	0.01228	0.02531	0.6795	0.2965	6.373
p-value			0.260763	0.104296	0.105071	0.411355	0.361925	0.021214	0.542428	0.911847	0.2224	0.0373634	0.830039	0.0789395	0.15874	0.4162	0.18999	0.605078	0.633364	0.0548836	0.704915	0.247197	0.921677	0.480708	0.332604	0.264277	0.818145	0.0938888	0.941094	0.55904	0.906161	0.00144517	0.9078	0.330408	0.348764	0.520462	0.030871	0.53218	0.935205	0.768265	0.980251	0.0922886	0.0463404	0.873066	0.912759	0.87505	0.418615	0.591535	0.0193039
FDR	Proteins <0.05 : None		0.653962	0.636629	0.636629	0.721547	0.702335	0.489435	0.79036	0.963802	0.653962	0.532957	0.927582	0.590874	0.643335	0.721547	0.653962	0.821255	0.834602	0.552264	0.870099	0.653962	0.964847	0.747304	0.686317	0.653962	0.923161	0.616706	0.971287	0.801439	0.961484	0.332653	0.961583	0.686317	0.696392	0.775309	0.489435	0.783315	0.970007	0.896309	0.987434	0.614715	0.552264	0.947575	0.963802	0.948442	0.721547	0.812235	0.489435
[truncated: 1,465 more columns]
